# Supplementary material for: Evidence for the Role of CYP51A and Xenobiotic Detoxification in Differential Sensitivity to Azole Fungicides in Boxwood Blight Pathogens
Source: Int J Mol Sci. 2021 Aug 26;22(17):9255. doi: 10.3390/ijms22179255 (PMC8430531; doi:10.3390/ijms22179255)
Supplement: Supplementary file 1 [file ijms-22-09255-s001.zip]

Archive with 1 entries (1 files):
- ijms-1292332-supplementary.xlsx
