# Supplementary material for: Evidence for the Role of CYP51A and Xenobiotic Detoxification in Differential Sensitivity to Azole Fungicides in Boxwood Blight Pathogens
Source: Int J Mol Sci. 2021 Aug 26;22(17):9255. doi: 10.3390/ijms22179255 (PMC8430531; doi:10.3390/ijms22179255)
Supplement: Supplementary file 1 [file ijms-22-09255-s001.zip › ijms-1292332-supplementary.xlsx]

## Sheet: Raw Fungal Sensitivity Table S1
Table S1. Raw data for the determination of antifungal inhibitory concenctration on Calonectria pseudonaviculata and C. henricotiae.
Active Ingredient (AI)	Trade Name	Company	Headquarters	% AI	AI Concentrations (ppm)	Date of Inoculation	Incubation (days)	C. pseudonaviculata				C. henricotiae
								Isolates		EC50	EC85	Isolates		EC50	EC85
Myclobutanil	Rally 40WSP	Dow Agrosciences,	Indianapolis, IN	0.4	0, 0.2, 0.5, 1.0, 1.5	9vii15	18	CpsCT1s		0.422	1.587	CB045		0.522	2.947
Propiconazole	ProCon-Z	Loveland Products, Inc.	Greeley, CO	0.143	0, 0.2, 0.5, 1.0, 1.5	24vi15	13	CpsCT1s		0.061	0.114	CB045		0.086	0.539
					0, 0.01, 0.05, 0.2, 0.5, 2.0	28viii15	17	CpsCT1s	ODA1	0.05	0.15
					0, 0.05, 0.2, 0.5, 2.0, 5.0	28viii15	17					CB045	CB084	0.12	0.55
Tebuconazole	TORQUE	Cleary Chemicals LLC	Dayton, NJ	0.387	0, 0.2, 0.5, 1.0, 1.5	24vi15	13	CpsCT1s		0.104	0.5557	CB045		0.13	0.863
Tetraconazole	Minerva	SipcamAgro USA, Inc.	Durham, NC	0.116	0, 1, 5, 15, 100	26viii15	14					CB045	CB084	1.05	9.66
					0, 0.05, 0.25, 1.0, 1.5, 2.5, 5.0	11ix15	14	CpsCT1s	ODA1	0.156	0.579
					0, 0.03, 0.06, 0.12, 0.24, 0.48, 0.96, 1.92, 3.84	19ii16	21	CpsCT1s	ODA1	0.12	0.36
Triadimefon	Bayleton Flo	Bayer CropScience LP	Cary, NC	0.43	0, 5, 25, 50, 100	30vii15	7	CpsCT1s		4.97	26.26	CB045		4.286	37.002
1salicylhydroxamic acid, 100 ppm final concentration
Isolates Used
C. pseudonaviculata	CpsCT1s	CAES
	CpsCT21s	CAES
	ODA1	Oregon Department of Agriculture
C. henricotiae	CB045	ILVO/PCS: Institute for Agricultural and Fisheries Research, Merelbeeke, Belgium; Research Centre for Ornamental Plants, Destelbergen, Belgium
	CB084	ILVO/PCS: Institute for Agricultural and Fisheries Research, Merelbeeke, Belgium; Research Centre for Ornamental Plants, Destelbergen, Belgium

## Sheet: NCBI ID Table S2
Table S2. List of NCBI reference sequences corresponding to ergosterol biosynthesis genes used in our blastp analysis.
NCBI ID	Ergosterol Gene ID
TVY72719.1	ERG10
CAA63970.1	3-hydroxy-3-methyl-glutaryl-coenzyme A reductase
sp|P0CT44.1|	3-hydroxy-3-methyl-glutaryl-coenzyme A reductase
TVY77487.1	ERG12
TVY72023.1	ERG8
EWY96464.1	Isopentenyl-disphosphate delta-isomerase
sp|Q92236.1|	Farnesyl disphosphate synthase
sp|S0E627.1|	Farnesyl disphosphate synthase
sp|Q92235.1|	Farnesyl disphosphate synthase
EWY95524.1	ERG9
TVY72423.1	ERG1
TVY78064.1	ERG7
RYC92908.1	ERG7
RKL41860.1	ERG7
TVY78591.1	ERG24
TVY72244.1	ERG25
TVY70084.1	ERG26
TVY72041.1	ERG27
TVY63301.1	ERG28
TVY74723.1	ERG6
KLP13024.1	ERG6
EWY99288.1	ERG2
ABB48844.1	ERG3
ABB84247.1	ERG3
ABB49051.1	ERG3
TVY77434.1	ERG5
CAA96712.1	ERG4
VUG16453.1	ERG4

## Sheet: CT1 Table S3
Table S3. Potential detoxification genes of select gene families extracted from CT1 genome using InterPro IDs.
Name	Description	E-value	Mean Similarity (%)
Cytochrome P450 (IPR001128)
g31	cytochrome P450, putative	7.55e-176	81.95
g64	hypothetical protein CEP52_005877	4.55e-152	84.64
g89	fatty acid hydroxylase	0	75.41
g91	Cytochrome P450 monooygenase	0	76.6
g94	cytochrome protein	0	67.4
g106	hypothetical protein S40285_01749	0	73.15
g490	related to trichodiene oxygenase cytochrome P450	0	88.07
g883	cytochrome P450 oxidoreductase	0	92.51
g1106	n-alkane-inducible cytochrome p450	0	84.79
g1126	ent-kaurene oxidase	0	70.32
g1141	cytochrome P450	0	84.27
g1268	Trichodiene oxygenase	7.6e-121	58.1
g1317	hypothetical protein VE03_09175	0	73.26
g1353	pisatin demethylase	0	81.3
g1516	benzoate 4-monooxygenase cytochrome p450	0	77.63
g1571	cytochrome P450	0	75.66
g1615	Cholesterol 7-alpha-monooxygenase	0	71.51
g2032	benzoate 4-monooxygenase cytochrome P450	0	78.41
g2114	Tryprostatin B 6-hydroxylase	3.63e-141	69.42
g2230	O-methylsterigmatocystin oxidoreductase	0	79.94
g2299	linoleate diol synthase	0	85.72
g2352	putative cytochrome p450 protein	0	72.89
g2442	Benzoate 4-monooxygenase	0	90.37
g2712	cytochrome P450-like protein	0	83.68
g2728	cytochrome P450	0	80.62
g3079	cytochrome P450	0	79.53
g3336	Cytochrome P450 61	0	88.87
g3753	Cytochrome P450	0	82.36
g3756	cytochrome P450	0	92.86
g3787	prostacyclin synthase	3.82e-151	62.74
g3930	Cytochrome P450 monooxygenase lolP1	0	84.26
g4460	putative cytochrome P450 pisatin demethylase	0	86.55
g4476	cytochrome P450	0	68.5
g4704	related to cytochrome P450	2.56e-120	76.93
g4728	hypothetical protein AK830_g12059	0	86.41
g4739	hypothetical protein S40285_01749	3.54e-176	76.41
g4894	predicted protein	0	83.38
g4946	predicted protein	0	91.01
g4947	hypothetical protein CEP51_006106	4.41e-73	57.5
g4961	Isotrichodermin C-15 hydroxylase	4.41e-167	78.78
g4970	hypothetical protein AK830_g6724	0	63.87
g4997	benzoate 4-monooxygenase cytochrome p450 protein	0	78.9
g5010	cytochrome P450 oxidoreductase	5.48e-172	65.02
g5019	averantin oxidoreductase	0	89.37
g5318	hypothetical protein AK830_g9850	0	73.87
g5325	Eburicol 14-alpha-demethylase	0	78.72
g5336	3-hydroxyphenylacetate 6-hydroxylase	0	89.81
g5377	hypothetical protein CEP52_015998	0	74.25
g5561	cytochrome P450 4F8	0	78.1
g5616	cytochrome p450	1.02e-147	70.7
g5734	probable cytochrome P450 51 (eburicol 14 alpha-demethylase)	0	92.07
g5786	hypothetical protein AK830_g1013	0	74.94
g6026	Cytochrome P450 61	0	92.4
g6126	hypothetical protein AK830_g2401	0	90.98
g6297	benzoate 4-monooxygenase cytochrome p450	0	85.62
g6321	cytochrome P450	0	77.13
g6328	Cytochrome P450 monooxygenase aclL	0	79.5
g6419	Cytochrome P450	0	86.58
g6481	Pisatin demethylase-like protein	0	80.96
g6547	averantin oxidoreductase	0	81.7
g6684	benzoate 4-monooxygenase cytochrome P450	1.39e-105	68.67
g6974	Cytochrome P450	1.08e-138	74.38
g7498	probable cycloheximide-inducible protein CIP70 (cytochrome P450 family)	0	80.22
g7508	predicted protein	0	88.85
g7572	putative nfx1-type zinc finger-containing protein 1 protein	0	71.4
g7604	cytochrome p450	0	73.66
g7605	Bifunctional cytochrome P450/NADPH--P450 reductase	0	85.45
g7624	cytochrome p450 benzoate 4-monooxygenase	1.24e-135	77.13
g7802	Cytochrome P450 55A3	0	88.94
g7815	Phenylacetate 2-hydroxylase	0	90.77
g7834	cytochrome p450 oxidoreductase	0	80.75
g7839	Cytochrome P450-DIT2	2.11e-92	85.34
g7923	related to cytochrome P450	0	77.12
g7953	Cytochrome P450 monooxygenase FUM2	5.12e-103	89.28
g7954	cytochrome P450 monooxygenase	3.94e-173	87.1
g7964	cytochrome P450	0	72.12
g8537	putative sterigmatocystin biosynthesis P450 monooxygenase stcS	0	77.72
g8842	cytochrome p450	0	74.73
g8961	cytochrome p450 monooxygenase	0	83.05
g9209	cytochrome P450	0	78.79
g9234	CypX, Cytochrome P450	0	77.32
g9237	Cytochrome P450	0	74.61
g9238	Putative benzoate 4-monooxygenase cytochrome p450	0	79.5
g9255	cytochrome P450 oxidoreductase	2.27e-33	85.63
g9280	Cytochrome P450 monooxygenase eqxH	0	82.48
g9281	Trichothecene C-15 hydroxylase	0	83.19
g9282	Cytochrome P450 monooygenase 1	0	87.29
g9366	OrdA protein	7.53e-156	79.86
g9518	hypothetical protein AK830_g12176	0	84.14
g9550	Bifunctional P-450:NADPH-P450 reductase	0	86.48
g9777	related to cytochrome p450	0	84.34
g10043	O-methylsterigmatocystin oxidoreductase	0	84.09
g10339	cytochrome P450 4A5	0	80.36
g10555	benzoate 4-monooxygenase cytochrome P450	2.43e-136	64.25
g10687	trichothecene C-8 hydroxylase cytochrome P450 monooxygenase	0	89.36
g10696	cytochrome P450 monooxygenase	0	86.62
g10698	trichothecene c-15 hydroxylase	0	92.36
g10701	trichodiene oxygenase	0	94.27
g10806	cytochrome P450 monooxygenase	0	93.45
g10837	Tryprostatin B 6-hydroxylase	0	73.72
g11174	related to cytochrome P450 monooxygenase (lovA)	0	86.27
g11178	related to pisatin demethylase cytochrome P450	0	79.8
g11385	Cytochrome P450	0	85.14
g11400	Benzoate 4-monooxygenase	0	87.3
g11436	putative bifunctional p-450:nadph-p450 reductase	0	74.26
g11443	benzoate 4-monooxygenase cytochrome p450	1.64e-118	68.76
g11499	cytochrome p450	7.89e-174	75.03
g11589	Cytochrome P450 monooxygenase aclL	0	73.86
g11611	Cytochrome p450 protein	0	73.27
g11640	hypothetical protein CDV31_004630	0	73.42
g11724	Cytochrome P450 monooxygenase FUM15	0	93.17
g11726	related to cytochrome P450 7B1	0	85.51
g11727	11-oxo-beta-amyrin 30-oxidase	0	86.74
g11728	cholesterol 7-alpha-monooxygenase	0	89.47
g11767	related to pisatin demethylase (cytochrome P450)	0	88.61
g11822	cytochrome P450	5.79e-150	85.25
g11839	OrdA protein	0	69.67
g11893	related to pisatin demethylase / cytochrome P450 monooxygenase	4.93e-148	72.46
g12036	hypothetical protein BHE90_001412	0	69.46
g12075	related to pisatin demethylase cytochrome P450	0	78.77
g12108	cytochrome P450	0	82.97
g12133	Putative cytochrome P450 E-class, group IV	2.21e-180	60.89
g12135	cytochrome P450	0	79.14
g12158	BcABA1, cytochrome P450 monooxygenase	1.55e-56	82.04
g12159	pisatin demethylase	3.89e-85	79.08
g12210	cytochrome P450	0	83.92
g12216	cytochrome P450 monooxygenase pc-bph	0	68.3
g12411	benzoate 4-monooxygenase cytochrome p450	0	93.01
g12574	Cytochrome P450	0	80.71
g12803	O-methylsterigmatocystin oxidoreductase	0	72.3
g12825	OrdA protein	0	70.57
g12842	hypothetical protein VE03_09175	0	73.64
g12851	cytochrome protein	4.21e-29	47.78
g12900	Cytochrome P450 monooxygenase andK	0	79.18
g13006	predicted protein	0	90.39
Major Facilitator Superfamily (IPR020846)
g2	hypothetical protein CEP53_006496	0	91.37
g55	MFS transporter, SP family, sugar:H+ symporter	0	88.21
g151	predicted protein	0	92.97
g153	drug resistance protein	0	83.9
g158	MFS general substrate transporter	0	81.12
g167	hypothetical protein CEP54_008873	0	72.07
g179	hypothetical protein FPOA_10868	0	75.07
g196	MFS monocarboxylate transporter	0	84.9
g199	related to MFS transporter	3.63e-97	84.52
g205	related to multidrug resistant protein	0	84.98
g324	major facilitator superfamily domain-containing protein	0	80.74
g336	related to multidrug resistance protein fnx1	0	93.26
g454	related to HOL1 protein	0	79.02
g487	related to multidrug resistance protein fnx1	0	71.03
g489	predicted protein	0	92.55
g497	related to monocarboxylate transporter 2	0	88.98
g634	General substrate transporter	6.17e-29	75.81
g776	predicted protein	0	90.56
g831	Efflux pump roqT	0	87.29
g846	putative drug/proton antiporter YHK8	0	83.23
g861	predicted protein	0	92.05
g881	Myo-inositol transporter 1	0	92.5
g1025	major facilitator superfamily transporter	0	87.24
g1042	predicted protein	0	91.1
g1142	High-affinity glucose transporter	0	88.75
g1175	probable monosaccharide transporter	0	89.93
g1245	related to hexose transporter protein	0	84.79
g1251	sugar transporter	0	85.68
g1256	facilitated glucose transporter	0	91.78
g1262	alpha-glucosides permease MPH2/3	0	88.2
g1267	probable maltose permease	1.42e-164	59.45
g1301	putative transporter	0	83.32
g1308	sugar transporter	0	89.98
g1312	major facilitator superfamily transporter	0	84.94
g1338	Siderophore iron transporter mirB	0	82.76
g1347	related to aminotriazole resistance protein	0	74.05
g1352	probable dityrosine transporter	0	81.57
g1389	pantothenate transporter liz1	0	84.12
g1392	MFS transporter prlL	0	85.69
g1412	MFS monosaccharide transporter	0	90.78
g1454	Carboxylic acid transporter	0	88.73
g1467	plastidic glucose transporter 4	0	86.38
g1483	related to major facilitator (MFS1) transporter	0	84.66
g1492	related to myo-inositol transport protein ITR1	0	83.62
g1591	predicted protein	0	89.33
g1594	High-affinity glucose transporter	0	86.74
g1679	predicted protein	0	91.63
g1707	putative transporter	0	90.32
g1725	predicted protein	0	87.65
g1801	hypothetical protein CDV31_006736	1.15e-177	79.95
g1808	related to potential drug facilitator PEP5	0	71.98
g1833	MFS transporter, SP family, general alpha glucoside:H+ symporter	0	88.49
g1839	related to tetracycline resistance proteins	1.58e-175	87.59
g1952	related to myo-inositol transporter	0	87.19
g1953	MFS transporter, DHA1 family, multidrug resistance protein	0	90.82
g1955	mfs transporter protein	0	90.26
g1963	general substrate transporter	0	79.49
g1970	Drug resistance protein	0	84.86
g2006	monocarboxylate transporter	0	85.94
g2059	related to allantoate permease	0	90.47
g2098	related to glucose transporter-3	0	85.43
g2101	hypothetical protein AK830_g1573	0	82.54
g2202	Quinate permease	0	89.88
g2205	MFS transporter	0	83.63
g2219	MFS general substrate transporter	0	74.1
g2248	putative nicotinamide mononucleotide permease protein	0	81.89
g2258	major facilitator superfamily transporter	0	89.01
g2280	predicted protein	0	91.46
g2321	related to monosaccharide transporter	0	84.96
g2366	hypothetical protein CEP51_015009	0	70.79
g2432	predicted protein	0	92.19
g2454	probable mfs-multidrug-resistance transporter	0	74.64
g2466	polyamine transporter 4	0	82.16
g2514	Vitamin H transporter 1	0	90.92
g2542	related to sugar transport protein STL1	0	89.44
g2548	putative mfs monocarboxylate transporter protein	2.44e-152	70.13
g2779	related to sugar transport protein STP1	0	87.6
g2946	Riboflavin transporter MCH5	0	72.15
g2960	predicted protein	0	85.25
g2990	aminotriazole resistance protein	0	60.39
g3137	related to synaptic vesicle transporter SV2 (major facilitator superfamily)	0	87.24
g3141	putative transporter	0	83.53
g3143	related to 4-hydroxybenzoate transporter	0	89.54
g3146	MFS transporter	0	90.51
g3153	phosphate transport protein	0	91.15
g3165	alternative sulfate transporter	0	86.95
g3166	Quinate permease	0	81.19
g3174	major facilitator superfamily transporter	0	86.53
g3179	hypothetical protein DSM5745_07628	0	81.43
g3181	related to quinate transport protein	0	86.76
g3191	MFS general substrate transporter	0	77.48
g3228	major facilitator superfamily domain-containing protein	0	83.94
g3238	MFS hexose transporter	0	86.43
g3271	Major facilitator superfamily transporter	0	87.45
g3287	Sugar/inositol transporter	0	77.55
g3319	Major facilitator superfamily domain, general substrate transporter	0	80.54
g3338	putative transporter -like protein	0	70.32
g3356	related to quinate transport protein	0	88.03
g3364	putative transporter	0	88.76
g3368	sugar transporter	0	81.24
g3381	siderophore iron transporter mirB	0	85.1
g3383	transferase family protein	0	78.11
g3393	General alpha-glucoside permease	0	89.9
g3416	hypothetical protein AK830_g7326	0	89.98
g3418	related to tetracycline resistance protein (probable transport protein)	0	84.47
g3477	hypothetical protein BFJ63_vAg14612	0	73.62
g3507	alpha-glucosides permease MPH2/3	0	88.24
g3608	related to quinate transport protein	0	86.79
g3629	hypothetical protein AK830_g11999	0	72.61
g3749	allantoate permease	0	89.5
g3783	hypothetical protein AK830_g7167	0	91.92
g3785	predicted protein	0	84.84
g3791	putative glucose transporter rco-3	0	91.63
g3909	related to quinate transport protein	0	91.39
g3953	predicted protein	0	89.56
g3998	dna repair protein rad50	0	83.45
g4126	hypothetical protein CEP54_005737	0	82.35
g4187	related to putative multidrug transporter	0	68.6
g4227	MFS general substrate transporter	0	74.01
g4231	putative metabolite transport protein YfiG	0	90.11
g4299	predicted protein	0	90.96
g4329	general substrate transporter	0	88.95
g4350	quinidine resistance protein 3	0	85.24
g4387	MFS transporter	0	81.16
g4421	mfs-type transporter	0	88.78
g4461	related to MFS drug efflux transporter	0	77.21
g4490	High-affinity nicotinic acid transporter	0	89.59
g4524	General substrate transporter	5.52e-60	75.56
g4553	related to aflatoxin efflux pump AFLT	0	78.86
g4574	Quinate permease	0	88.23
g4610	major facilitator superfamily domain-containing protein	0	75.08
g4647	Hexose transporter 2	0	89.11
g4663	Major Facilitator Superfamily	0	85.86
g4671	predicted protein	0	88.37
g4680	putative HC-toxin efflux carrier-like protein	0	80.66
g4729	putative sugar transporter	0	90.52
g4738	mfs transporter	0	84.6
g4771	Sugar transporter STL1	0	91.62
g4787	putative hexose transporter protein	0	80.57
g4798	major facilitator superfamily transporter	0	79.83
g4807	probable alpha-glucoside transport protein	0	85.62
g4823	hypothetical protein AK830_g3786	0	76.29
g4853	MFS multidrug transporter	0	81.79
g4862	major facilitator superfamily transporter	0	79.82
g4887	trichothecene efflux pump	0	84.13
g4901	probable glucose facilitated diffusion protein	8.22e-111	72.36
g4967	predicted protein	0	91.07
g4990	related to transmembrane transporter Liz1p	0	83.07
g5008	multidrug resistance protein fnx1	0	80.95
g5012	monocarboxylate permease-like protein	0	75.35
g5033	putative glucose transporter rco-3	0	88.71
g5347	transporter mch4	0	78
g5445	aminotriazole resistance protein	1.54e-82	61.66
g5450	putative transporter	0	90.35
g5459	hypothetical protein AK830_g6034	0	75.39
g5464	related to maltose permease	0	84.78
g5472	MFS multidrug transporter	0	70.57
g5485	MFS transporter	0	91.03
g5487	related to lactose permease	0	90.12
g5499	major facilitator superfamily transporter	1.36e-116	86.12
g5571	Putative vesicular amine transporter Q2UI55 of Aspergillus oryzae	0	54.04
g5613	predicted protein	0	76
g5961	hypothetical protein AK830_g6627	0	76.35
g6089	hypothetical protein AK830_g6477	0	78.05
g6120	putative transporter	0	79.41
g6122	probable ITR1-Inositol permease	0	85.67
g6132	related to maltose permease	0	88.05
g6205	related to fluconazole resistance protein	0	86.71
g6213	related to putative tartrate transporter	0	88.79
g6229	putative glucose transporter HXT5	0	84.14
g6244	MFS general substrate transporter	0	83
g6249	related to putative tartrate transporter	0	86.85
g6313	major facilitator superfamily transporter	0	86.87
g6316	hypothetical protein AK830_g3749	0	84.55
g6330	General substrate transporter protein	2.43e-87	78.52
g6335	MFS monosaccharide transporter	0	87.27
g6364	MFS general substrate transporter	0	86.27
g6366	lactose permease	0	84.93
g6382	MFS siderochrome iron transporter MirB	0	81.06
g6394	putative oxalate formate antiporter	5.05e-63	70.95
g6482	Major facilitator superfamily	3.23e-172	70.56
g6493	putative major facilitator superfamily transporter protein	1.79e-76	63.49
g6496	mfs transporter, sp family, sugar:h+ symporter	0	87.02
g6499	related to multidrug resistant protein	0	85.78
g6515	multdrug transfer	9.73e-143	76.86
g6520	putative mfs multidrug	0	71.89
g6526	MFS general substrate transporter	0	77.95
g6528	maltose permease	0	86.89
g6544	related to putative tartrate transporter	0	91.9
g6549	sugar transporter	0	88.53
g6594	related to fluconazole resistance protein (FLU1)	0	88.44
g6599	sugar transporter	0	86.62
g6630	probable high-affinity phosphate permease, phosphate-repressible	0	87.82
g6659	major facilitator superfamily transporter	0	83.26
g6681	sugar transporter	0	79.19
g6789	putative aflatoxin efflux pump aflt	0	75.72
g6954	related to vesicular amine transporter	7.04e-117	59.58
g7078	predicted protein	9.73e-54	93.85
g7345	Sugar transporter family protein	0	88.68
g7491	MFS general substrate transporter	0	78.69
g7496	predicted protein	0	81.63
g7507	sugar transporter	0	87.36
g7535	MFS transporter	0	79.06
g7536	related to nicotinamide mononucleotide permease	0	88.64
g7622	MFS transporter	0	77.01
g7678	High-affinity fructose transporter ght6	0	87.15
g7778	hypothetical protein BHE90_004912	0	89.23
g7782	putative MFS transporter	0	70.31
g7811	major facilitator superfamily transporter	0	81.67
g7831	putative mfs transporter protein	0	84.76
g7840	major facilitator superfamily transporter	0	80.68
g7895	related to hexose transporter protein	0	89.41
g7962	related to myo-inositol transport protein ITR1	0	89.32
g7988	related to tetracycline resistance proteins	2.09e-179	74.65
g8004	major facilitator superfamily transporter	0	82.03
g8012	related to sugar transport protein STL1	0	91.19
g8291	hypothetical protein AK830_g3058	0	90.79
g8293	predicted protein	0	78.89
g8301	related to multidrug resistance protein	0	86.04
g8404	MFS-type transporter	0	82.2
g8615	predicted protein	0	77.42
g8627	Nitrate transporter	0	91.07
g8776	predicted protein	0	85.6
g8796	drug resistance protein	0	81.9
g8845	major facilitator superfamily transporter	0	74.45
g8887	putative tpr domain containing protein	0	65.1
g8935	siderochrome-iron transporter MirB	1.62e-39	51.72
g8992	related to alpha-glucoside transport protein	0	88.26
g9091	general substrate transporter	0	77.51
g9106	MFS general substrate transporter	0	78.72
g9124	putative pantothenate protein	1.17e-115	89.04
g9152	membrane transporter	0	66.14
g9170	major facilitator superfamily transporter	0	86.11
g9183	Major facilitator superfamily domain, general substrate transporter	0	77.44
g9267	Putative Major facilitator superfamily transporter	0	83.24
g9315	MFS glucose transporter mfs1	0	91.98
g9350	monocarboxylate transporter	0	79.87
g9381	related to monophenol monooxygenase	0	78.09
g9494	related to inorganic phosphate permease	0	88.97
g9508	predicted protein	0	83.55
g9568	Caffeine resistance protein 5	0	89.45
g9641	aflatoxin efflux pump aflt	0	78.52
g9653	fluconazole resistance protein	0	84.38
g9717	predicted protein	0	80.04
g9721	predicted protein	0	77.25
g9773	related to E.coli tetracycline resistance protein TCR1	0	89.07
g9814	hypothetical protein AK830_g12594	4.57e-67	70.63
g9984	allantoate permease	0	91.04
g10033	Drug resistance protein	0	73.21
g10055	predicted protein	0	79.13
g10220	mfs transporter	0	75.63
g10233	mfs multidrug transporter	0	77.14
g10285	sugar transporter	2.16e-85	81.03
g10287	Quinate permease	0	80.95
g10313	related to nicotinamide mononucleotide permease	0	79.93
g10315	major facilitator superfamily transporter	0	75.1
g10362	related to carboxylic acid transport protein JEN1	0	92.51
g10416	putative MFS sugar transporter	0	89.4
g10522	related to multidrug resistance protein	0	76.38
g10535	major facilitator superfamily transporter	0	80.47
g10540	Pantothenate transporter liz1	0	89.35
g10562	MFS quinate transporter QutD	0	70.77
g10573	High-affinity glucose transporter	0	85.84
g10593	putative efflux pump antibiotic resistance protein	0	75.53
g10602	hypothetical protein VE00_07254	0	80.98
g10619	MFS-type transporter	0	83.24
g10672	general substrate transporter	3.44e-176	77.2
g10697	trichothecene efflux pump	0	87.28
g10749	putative transporter C36.03c	0	79.67
g10759	putative mfs allantoate protein	0	86.55
g10794	allantoate permease	0	86.37
g10864	MFS general substrate transporter	0	79.43
g10892	hypothetical protein AK830_g7023	0	72.87
g10913	lactose permease	0	83.15
g10928	related to HOL1 protein	0	79.55
g10933	MFS multidrug transporter	0	72.54
g10942	transmembrane efflux protein	0	83
g10963	related to multidrug resistant protein	0	89.47
g10998	MFS general substrate transporter	4.44e-172	80.97
g11004	High-affinity glucose transporter	0	90.12
g11042	hypothetical protein AK830_g1915	0	81.37
g11051	related to multidrug resistant protein	0	79.84
g11093	vacuolar basic amino acid transporter 1	0	71.23
g11250	related to lactose permease	0	88.75
g11279	predicted protein	0	85.57
g11304	Sugar transporter STL1	0	84.14
g11308	related to quinate transport protein	0	90.91
g11313	predicted protein	0	89.76
g11323	Branchpoint-bridging protein	0	82.61
g11378	Myo-inositol transporter 1	0	89.35
g11402	MFS sugar transporter	0	82.36
g11415	putative efflux pump kojT	0	82.31
g11429	related to MFS transporter	0	82.18
g11430	major facilitator superfamily transporter	0	85.01
g11456	Endo-1,4-beta-xylanase D	1.98e-154	82.91
g11457	Putative quinate permease	0	91.79
g11488	MFS drug transporter	0	83.77
g11516	hypothetical protein VE00_07254	0	83.24
g11535	putative allantoate permease protein	0	82.46
g11548	hexose transporter protein	0	78.81
g11588	Lactose permease	0	87.62
g11591	general substrate transporter	0	68.28
g11648	MFS transporter	6.99e-126	77.02
g11706	MFS general substrate transporter	4.1e-128	70.32
g11770	hypothetical protein CEP53_001000	0	85.91
g11813	related to multidrug resistance protein fnx1	0	87.72
g11846	sugar porter (SP) family MFS transporter	0	92.78
g11862	MFS general substrate transporter	1.16e-53	63.21
g11892	probable mfs-multidrug-resistance transporter	5.68e-145	63.46
g11938	hypothetical protein AK830_g1364	0	76.67
g11955	putative MFS-type transporter	0	74.82
g11969	Major facilitator superfamily domain, general substrate transporter	0	85.26
g12021	major facilitator superfamily transporter	0	86.08
g12037	MFS sugar transporter	0	77.28
g12116	major facilitator superfamily transporter	0	85.77
g12138	Efflux pump aflT	4.76e-163	78.96
g12175	Sugar/inositol transporter	0	82.01
g12186	hypothetical protein CEP54_002632	0	91.01
g12239	hypothetical protein CGLO_11405	0	87.47
g12243	mandelate racemase/muconate lactonizing enzyme domain-containing protein	0	83.35
g12333	High-affinity nicotinic acid transporter	0	87.8
g12349	Putative Hexose transporter protein	0	86.96
g12374	major facilitator superfamily transporter	1.35e-160	65.72
g12436	major facilitator superfamily transporter	0	84.12
g12442	related to DHA14-like major facilitator efflux transporter (MFS transporter)	0	86.64
g12477	aurofusarin/rubrofusarin efflux pump AFLT	0	91.34
g12479	major facilitator superfamily transporter	0	93.24
g12510	probable maltose permease	0	85.55
g12519	hypothetical protein CDV56_108394	0	88.05
g12537	putative HC-toxin efflux carrier TOXA	0	85.77
g12566	MFS general substrate transporter	0	68.36
g12573	Major facilitator superfamily domain protein	0	84.92
g12580	MFS transporter	4.82e-166	84.09
g12594	mfs quinate transporter	0	88.04
g12616	putative metabolite transport protein	0	89.57
g12619	MFS transporter	0	81
g12623	related to quinate transport protein	0	89.4
g12713	sugar transporter	0	82
g12732	major facilitator superfamily	0	86.9
g12737	related to tetracycline resistance protein (probable transport protein)	0	73.39
g12739	related to allantoate permease	0	88.66
g12809	related to putative multidrug transporter Mfs1.1 (major facilitator family protein)	2.89e-61	84.96
g12882	putative MFS-type transporter	0	82.33
g12915	related to putative tartrate transporter	0	90.47
g12930	hypothetical protein AK830_g3137	0	87.79
ABC Transporter, PDR-like Subfamily G, Domain 1 (IPR034001)
g209*	predicted protein	0	84.26
g528*	ABC transporter	0	89.97
g1090*	predicted protein	0	91.13
g1108*	ATP-binding cassette, subfamily G (WHITE), member 2, PDR	0	89.27
g1130*	ATP-binding cassette transporter CGR1	0	82.91
g1306*	ABC transporter CDR4	0	86.22
g2000	ABC-2 type transporter	0	74.1
g2256*	ABC-2 type transporter	0	82.29
g3360*	ABC-2 type transporter	0	83.82
g3372*	ABC transporter CDR4	0	87.67
g4528*	probable ABC1 transport protein	0	77.82
g4888*	ZEB2-regulated ABC transporter 1	0	87.45
g5168*	ZEB2-regulated ABC transporter 1	0	82.93
g5394*	ABC-2 type transporter	0	79.92
g7099*	ABC-2 type transporter	0	81.34
g10212*	ABC transporter CDR4	0	78.36
g10356*	Brefeldin A resistance protein	0	89.1
g10849*	ABC transporter	0	84.53
g13037*	ABC transporter CDR4	0	90.2
ABC Transporter, PDR-like Subfamily G, Domain 2 (IPR034003)
g187	ABC-2 type transporter	0	72.66
g3809	predicted protein	0	85.97
g10686	ATP-binding cassette transporter CGR1	0	81.68
g10994	putative abc1 transport	0	86.52
g11678	ATP-binding cassette transporter CGR1	0	69.77
* indicates that the gene encodes an ABC transporter with both domain 1 (IPR034001) and domain 2 (IPR034003).

## Sheet: CB45 Table S4
Table S4. Potential detoxification genes of select gene families extracted from CB45 genome using InterPro IDs.
Name	Description (Blast Result)	E-value	Mean Similarity (%)
Cytochrome P450 (IPR001128)
g75	hypothetical protein AK830_g10185	4.71e-70	69.13
g352	cytochrome p450	2.8e-107	72.76
g390	hypothetical protein CEP52_005877	1.35e-111	87.78
g440	pisatin demethylase	4.61e-86	79.11
g482	cholesterol 7-alpha-monooxygenase	1.05e-99	93.14
g503	alpha/beta hydrolase	4.8e-54	77.97
g654	cytochrome protein	4.21e-29	47.78
g833	OrdA protein	1.63e-134	71.92
g970	O-methylsterigmatocystin oxidoreductase	0	71.65
g1050	related to cytochrome P450	0	77.59
g1129	Phenylacetate 2-hydroxylase	0	91.87
g1389	cytochrome P450	7.2e-44	64.71
g1390	predicted protein	0	91.13
g1411	OrdA protein	1.7e-172	69.89
g1482	Cytochrome P450	0	83.33
g1530	Cytochrome P450 61	0	88.87
g1574	Trichodiene oxygenase	3.33e-94	55.58
g1619	prostacyclin synthase	1.32e-151	62.72
g1810	cytochrome p450	0	74.01
g1963	trichothecene C-8 hydroxylase cytochrome P450 monooxygenase	0	89.6
g2067	Cholesterol 7-alpha-monooxygenase	0	71.51
g2271	cytochrome protein	2.93e-35	51.62
g2358	Eburicol 14-alpha-demethylase	0	85.26
g2516	Bifunctional P-450:NADPH-P450 reductase	0	86.58
g2660	cytochrome p450 monooxygenase	0	83.16
g2879	Benzoate 4-monooxygenase cytochrome p450	3.66e-137	73.55
g3276	3-hydroxyphenylacetate 6-hydroxylase	0	89.81
g3425	benzoate 4-monooxygenase cytochrome P450	5.3e-153	80.54
g3574	trichodiene oxygenase	0	94.46
g4073	averantin oxidoreductase	5.88e-51	68.26
g4080	putative bifunctional p-450:nADPh-p450 reductase	0	73.84
g4231	cytochrome P450	0	78.76
g4233	Pisatin demethylase-like protein	0	80.82
g4267	Bifunctional P-450:NADPH-P450 reductase	0	87.8
g4437	Isotrichodermin C-15 hydroxylase	2.67e-166	79.06
g4491	cytochrome P450	0	77.06
g4494	OrdA protein	0	69.65
g4496	Cytochrome P450 monooygenase 1	0	87.2
g4497	Trichothecene C-15 hydroxylase	0	83.37
g4498	Cytochrome P450 monooxygenase eqxH	0	84.46
g4681	Putative cytochrome P450 E-class, group IV	1.07e-179	60.68
g4714	cytochrome P450 21	0	73.94
g4763	cytochrome P450	0	75.8
g4828	hypothetical protein FLONG3_6419	9.15e-134	74.28
g4873	O-methylsterigmatocystin oxidoreductase	0	79.98
g5248	cytochrome P450, putative	3.42e-118	65.63
g5273	pisatin demethylase	0	81.5
g5281	cytochrome P450 oxidoreductase	0	91.36
g5429	cytochrome P450 monooxygenase	0	93.05
g5814	Cytochrome P450 monooxygenase aclL	0	79.99
g5834	Cytochrome P450 55A3	0	88.94
g5846	averantin oxidoreductase	0	89.3
g5870	Cytochrome P450 monooxygenase FUM2	0	92.17
g6034	hypothetical protein BHE90_001412	0	69.64
g6389	hypothetical protein AK830_g3449	0	79.84
g6463	Cytochrome P450	3.03e-99	93.99
g6473	Benzoate 4-monooxygenase	0	87.26
g6566	cytochrome P450 monooxygenase	0	63.98
g6653	isotrichodermin c-15 hydroxylase	7.67e-153	72.76
g6937	trichothecene c-15 hydroxylase	0	91.95
g6939	cytochrome P450 monooxygenase	0	86.72
g6943	related to O-methylsterigmatocystin oxidoreductase	0	86.81
g6989	OrdA protein	2.05e-152	75.23
g7189	cytochrome p450	9.7e-175	75.16
g7320	hypothetical protein AK830_g12059	0	86.16
g7401	averantin oxidoreductase	0	81.56
g7489	cytochrome P450 52A11	0	86.14
g7566	cytochrome P450	0	80.62
g7577	related to pisatin demethylase / cytochrome P450 monooxygenase	0	71.87
g7710	hypothetical protein AK830_g12176	0	84.39
g7754	probable cycloheximide-inducible protein CIP70 (cytochrome P450 family)	0	80.21
g7986	cytochrome P450	0	68.06
g8101	predicted protein	0	90.87
g8105	cytochrome P450 4F8	0	78.1
g8210	Cytochrome P450 monooxygenase	3.84e-33	72.22
g8214	putative cytochrome P450 pisatin demethylase	0	85.65
g8504	cytochrome p450 oxidoreductase	0	80.49
g8509	Cytochrome P450-DIT2	1.12e-111	80.63
g8537	Benzoate 4-monooxygenase	0	89.37
g8627	cytochrome P450	0	79.35
g8653	predicted protein	0	83.56
g8689	hypothetical protein FLAG1_09393	6.13e-130	63.9
g8855	hypothetical protein AK830_g2401	0	90.81
g9025	benzoate 4-monooxygenase cytochrome p450	0	77.73
g9087	n-alkane-inducible cytochrome p450	0	84.79
g9182	related to pisatin demethylase (cytochrome P450)	0	88.61
g9283	probable cytochrome P450 51 (eburicol 14 alpha-demethylase)	0	92.07
g9305	Cytochrome P450	0	80.84
g9523	related to trichodiene oxygenase cytochrome P450	0	88.07
g9560	benzoate 4-monooxygenase cytochrome P450	0	73.61
g9768	benzoate 4-monooxygenase cytochrome p450	0	85.66
g9798	cytochrome P450 protein, class I	2.72e-120	78.97
g9878	hypothetical protein CEP52_005877	4.92e-138	80.45
g9963	Cytochrome P450	0	84.95
g10011	Cytochrome P450 72A15	0	84.88
g10184	Putative benzoate 4-monooxygenase cytochrome p450	0	79.49
g10283	cytochrome P450 52A11	0	79.85
g10614	cytochrome protein	0	67.55
g10617	Cytochrome P450 monooygenase	0	76.6
g10619	fatty acid hydroxylase	0	75.63
g10762	hypothetical protein CDV31_004630	0	73.63
g10776	cytochrome P450	0	69.12
g10926	benzoate 4-monooxygenase cytochrome P450	0	92.84
g11014	ent-kaurene oxidase	0	71.12
g11031	putative cytochrome p450 protein	0	74.35
g11124	O-methylsterigmatocystin oxidoreductase	0	84.68
g11149	predicted protein	1.62e-125	83.95
g11266	cytochrome P450	5.79e-150	85.25
g11308	benzoate 4-monooxygenase cytochrome p450 protein	0	79.48
g11522	signal peptide-containing protein	0	86.11
g11544	OrdA protein	1.33e-154	79.89
g11553	related to cytochrom P450	4.72e-120	78.79
g11556	CypX, Cytochrome P450	0	77.45
g11683	hypothetical protein S40285_01749	0	72.95
g11785	cytochrome P450	0	72.31
g11823	Cytochrome P450 monooxygenase lolP1	0	84.32
g11966	Psi-producing oxygenase A	0	85.48
g11970	cytochrome P450	0	83.21
g12173	hypothetical protein S40285_01749	3.54e-176	76.41
g12419	Cytochrome P450 monooxygenase FUM15	0	91.27
g12421	related to cytochrome P450 7B1	0	85.51
g12422	11-oxo-beta-amyrin 30-oxidase	0	85.21
g12423	cholesterol 7-alpha-monooxygenase	0	89.65
g12475	related to cytochrome P450	7.1e-123	77.29
g12531	related to pisatin demethylase cytochrome P450	0	79.06
g12710	Cytochrome P450 monooxygenase andK	0	79.18
g12725	Cytochrome p450 protein	0	72.07
g12738	related to cytochrome p450	0	84.34
g12880	cytochrome P450-like protein	0	89.77
g12992	Cytochrome P450 61	0	92.38
g13015	cytochrome P450	0	84.1
g13021	cytochrome P450 monooxygenase pc-bph	0	68.5
g13052	hypothetical protein VE03_09175	0	73.66
g13180	cytochrome p450	0	75.27
g13223	cytochrome p450	0	81.41
g13690	cytochrome P450	0	86.74
g13694	cytochrome p450 benzoate 4-monooxygenase	0	81.54
g13714	related to pisatin demethylase cytochrome P450	0	79.8
g13718	related to cytochrome P450 monooxygenase (lovA)	0	86.07
g13980	cytochrome P450 4A5	0	80.36
Major Facilitator Superfamily (IPR020846)
g160	putative hexose carrier protein	5.85e-89	85.18
g181	putative quinate permease	1.15e-104	93.89
g215	putative dityrosine transporter	5.09e-100	84.77
g222	MFS hexose transporter	1.25e-49	86.29
g224	hypothetical protein AK830_g4587	2.16e-81	84.04
g252	lactose permease	7e-85	84.2
g292	major facilitator superfamily transporter	5.72e-89	84.79
g321	allantoate permease	6.1e-87	89.77
g340	related to alpha-glucoside transport protein	4.38e-76	86.95
g378	hypothetical protein NECHADRAFT_88940	3.45e-55	82.65
g492	putative transporter -like protein	0	90.62
g516	MFS transporter	6.91e-149	84.93
g543	Sugar transporter	6.9e-83	90.24
g619	Low-affinity glucose transporter HXT3	1.88e-127	85.22
g622	putative MFS monosaccharide transporter	2.16e-117	88.58
g637	MFS general substrate transporter	4.33e-97	72.54
g692	putative MFS monosaccharide transporter	6.12e-165	81.83
g715	membrane transporter	1.07e-125	64.51
g925	probable alpha-glucoside transport protein	0	85.55
g945	MFS general substrate transporter	0	76.78
g992	hypothetical protein AK830_g1364	8.28e-121	81.14
g1011	probable glucose facilitated diffusion protein	4.93e-96	73.43
g1026	vacuolar basic amino acid transporter 1	0	71.11
g1031	Putative quinate permease	0	90.33
g1035	general substrate transporter	0	83.98
g1051	MFS general substrate transporter	0	84.48
g1058	MFS general substrate transporter	0	78.57
g1093	probable maltose permease	3.45e-164	59.64
g1094	related to DHA14-like major facilitator efflux transporter (MFS transporter)	0	85.12
g1157	putative MFS-type transporter	8.57e-114	79.77
g1168	predicted protein	0	75.8
g1249	Major facilitator superfamily domain, general substrate transporter	0	77.92
g1330	alpha-glucosides permease MPH2/3	0	88.32
g1506	putative mfs monocarboxylate transporter protein	5.25e-153	70.92
g1543	MFS transporter, SP family, sugar:H+ symporter	0	88.21
g1568	related to multidrug resistant protein	0	78.94
g1575	related to sugar transport protein STL1	0	91.19
g1581	putative hexose carrier protein	5.33e-160	82.06
g1636	major facilitator superfamily transporter	0	85.16
g1639	MFS transporter	0	81.04
g1665	related to MFS transporter	0	81.96
g1666	related to quinate transport protein	0	89.42
g1704	hypothetical protein BHE90_004912	0	89.42
g1725	related to E.coli tetracycline resistance protein TCR1	0	89.72
g1764	Carboxylic acid transporter	0	88.6
g1772	Maltose permease MAL61	0	79.82
g1779	predicted protein	0	89.43
g1803	major facilitator superfamily transporter	0	84.3
g1850	high-affinity nicotinic acid transporter	0	84.35
g1919	major facilitator superfamily transporter	1.17e-116	86.12
g1942	putative glucose transporter rco-3	0	89.86
g1965	major facilitator superfamily transporter	0	84.6
g1969	predicted protein	0	91.63
g1974	MFS transporter	0	81.6
g2022	MFS transporter, DHA1 family, multidrug resistance protein	1.29e-146	68.6
g2043	related to fluconazole resistance protein (FLU1)	0	88.28
g2217	sugar transporter	0	78.68
g2221	related to nicotinamide mononucleotide permease	0	85.37
g2267	Drug resistance protein	0	84.86
g2283	major facilitator superfamily transporter	0	88.34
g2360	hypothetical protein AK830_g1915	0	81.22
g2394	MFS transporter prlL	0	85.17
g2436	Putative Major facilitator superfamily transporter	0	83.21
g2457	related to MFS drug efflux transporter	0	77.5
g2508	related to quinate transport protein	0	90.91
g2664	MFS transporter	0	90.76
g2669	related to multidrug resistant protein	0	85.76
g2714	putative aflatoxin efflux pump aflt	0	76.18
g2723	allantoate permease	0	91.04
g2768	major facilitator superfamily transporter	0	85.17
g2776	Riboflavin transporter MCH5	0	72.35
g2819	putative mfs allantoate protein	6.63e-167	82.1
g2912	putative efflux pump antibiotic resistance protein	0	76.5
g2955	predicted protein	3.36e-47	74.35
g2967	Alpha-glucosides permease MPH3	0	81.09
g2992	related to 4-hydroxybenzoate transporter	0	89.17
g3100	probable multidrug resistance protein	4.2e-94	77.67
g3108	putative transporter	0	86.11
g3129	related to allantoate permease	0	89.78
g3148	monocarboxylate transporter	0	85.94
g3155	putative glucose transporter rco-3	0	91.22
g3168	Quinate permease	0	88.08
g3226	monocarboxylate permease-like protein	0	75.35
g3228	Sugar/inositol transporter	0	77.13
g3244	related to tetracycline resistance protein (probable transport protein)	0	84.47
g3357	putative mfs allantoate transporter protein	0	83.42
g3453	major facilitator superfamily transporter	0	81.67
g3462	lactose permease	0	86.77
g3464	MFS general substrate transporter	0	86.5
g3529	hypothetical protein CEP52_015011	0	83.95
g3533	predicted protein	0	90.53
g3633	predicted protein	0	91.3
g3640	related to potential drug facilitator PEP5	0	71.7
g3680	putative transporter C36.03c	0	78.88
g3685	High-affinity fructose transporter ght6	0	87.03
g3691	related to hexose transporter protein	0	92.8
g3729	MFS sugar transporter	0	79.06
g3758	related to multidrug resistance protein fnx1	0	93.06
g3785	transporter mch4	5.76e-138	79.32
g3794	related to quinate transport protein	0	87.05
g3814	related to carboxylic acid transport protein JEN1	0	92.47
g3862	major facilitator superfamily domain-containing protein	0	73.6
g3880	phosphate permease 84	0	90.48
g3948	hypothetical protein AK830_g11999	0	72.61
g3962	related to putative multidrug transporter	0	68.68
g3964	MFS general substrate transporter	0	79.98
g3981	related to quinate transport protein	0	88.03
g3995	probable glucose facilitated diffusion protein	7.68e-125	63.49
g4016	related to quinate transport protein	5.19e-136	81.2
g4023	related to aminotriazole resistance protein	0	75.37
g4083	hypothetical protein AK830_g6477	0	80.95
g4131	hypothetical protein AK830_g7167	0	91.78
g4133	predicted protein	0	84.9
g4150	aflatoxin efflux pump aflt	0	78.35
g4179	major facilitator superfamily transporter	0	89.1
g4185	Caffeine resistance protein 5	0	89.47
g4187	MFS multidrug transporter	0	55.7
g4190	MFS transporter	0	80.69
g4214	hypothetical protein VE00_07254	0	80.85
g4234	Major facilitator superfamily	3.84e-172	70.76
g4265	sugar transporter	0	82
g4272	mfs transporter, sp family, sugar:h+ symporter	0	86.84
g4280	putative MFS-type transporter	0	74.88
g4290	allantoate permease	0	86.37
g4427	probable maltose permease	0	85.35
g4534	inner membrane transport protein yfaV	1.98e-162	83.28
g4575	Hexose transporter 2	0	86.22
g4620	High-affinity glucose transporter	0	89.96
g4630	Myo-inositol transporter 1	0	89.36
g4646	predicted protein	0	90.06
g4685	hypothetical protein CEP53_006496	0	91.07
g4711	related to multidrug resistant protein	0	89.47
g4752	aurofusarin/rubrofusarin efflux pump AFLT	0	91.32
g4754	major facilitator superfamily transporter	0	93.24
g4837	sugar transporter	3.69e-91	82.96
g4839	Quinate permease	0	80.83
g4852	related to fluconazole resistance protein	0	87.81
g4878	predicted protein	0	89.23
g4879	Quinate permease	0	91.76
g4997	MFS general substrate transporter	4.84e-46	83.14
g5001	predicted protein	0	85.56
g5015	related to allantoate permease	0	90.97
g5048	probable mfs-multidrug-resistance transporter	0	74.64
g5080	MFS monosaccharide transporter	0	87.62
g5165	major facilitator superfamily domain-containing protein	0	85.68
g5223	MFS transporter	3.68e-129	78.21
g5258	bypass of stop codon protein 6	0	82.73
g5260	general substrate transporter	0	79.82
g5274	probable dityrosine transporter	0	82.7
g5279	Myo-inositol transporter 1	0	92.52
g5344	MFS general substrate transporter	2.29e-60	71.12
g5353	sugar transporter	0	90.87
g5374	putative transporter	0	84.79
g5487	related to monocarboxylate transporter 2	0	89.19
g5544	Putative vesicular amine transporter Q2UI55 of Aspergillus oryzae	0	53.92
g5556	probable ITR1-Inositol permease	0	83.4
g5595	sugar transporter	4.06e-171	82.65
g5623	related to lactose permease	0	90.12
g5636	hypothetical protein AK830_g3749	0	84.7
g5688	Efflux pump roqT	0	88.45
g5722	putative sugar transporter stl1 protein	3.89e-68	77.73
g5727	MFS quinate transporter QutD	1.96e-150	74.29
g5754	related to putative tartrate transporter	0	90.08
g5772	related to inorganic phosphate permease	0	88.97
g5800	putative transporter	0	72.44
g5884	MFS transporter-like protein 82	1.6e-85	76.7
g5963	MFS general substrate transporter	0	77.94
g5978	MFS transporter	1.93e-107	82.77
g5987	related to maltose permease	0	84.59
g5996	major facilitator superfamily transporter	0	75.31
g6033	MFS sugar transporter	2.91e-159	68.34
g6095	MFS monocarboxylate transporter	0	86.52
g6099	related to MFS transporter	0	82.44
g6112	related to maltose permease	0	88.05
g6128	MFS general substrate transporter	0	75.58
g6147	Pantothenate transporter liz1	0	89.12
g6160	hypothetical protein CGLO_11405	0	87.51
g6312	hypothetical protein AK830_g2876	0	87.16
g6357	MFS-type transporter	0	83.07
g6397	related to putative tartrate transporter	0	87.23
g6433	putative pantothenate protein	1.25e-137	87.89
g6493	hypothetical protein CDV31_006736	0	80.85
g6578	putative transporter	0	89.9
g6626	High-affinity glucose transporter 2	4.13e-104	86.51
g6640	general alpha-glucoside permease	0	86.4
g6652	Lactose permease	0	87.62
g6656	General substrate transporter	1.51e-59	75.42
g6678	Putative transporter C3H1.06c	1.48e-144	84.38
g6753	MFS siderochrome iron transporter MirB	0	81.1
g6794	major facilitator superfamily transporter	0	83.61
g6867	predicted protein	0	79.41
g6869	hypothetical protein AK830_g3058	0	90.79
g6881	related to putative tartrate transporter	0	88.66
g6903	major facilitator superfamily domain-containing protein	0	80.74
g6938	trichothecene efflux pump	0	86.96
g6944	sugar transporter	0	91.67
g6949	related to nicotinamide mononucleotide permease	0	79.93
g6954	facilitated glucose transporter	0	91.68
g6960	putative major facilitator superfamily transporter protein	1.14e-69	63.75
g7250	predicted protein	0	87.67
g7286	related to vesicular amine transporter	3.67e-116	59.51
g7313	lactose permease	0	85.11
g7319	putative sugar transporter	0	90.52
g7341	related to HOL1 protein	0	76.75
g7399	sugar transporter	0	87.98
g7404	predicted protein	1.05e-141	90.01
g7410	MFS glucose transporter	7.09e-60	81.44
g7427	major facilitator superfamily transporter	0	85.87
g7439	putative HC-toxin efflux carrier TOXA	0	86.25
g7475	hypothetical protein AK830_g6627	0	76.35
g7549	hypothetical protein DSM5745_07628	0	81.43
g7551	related to quinate transport protein	0	86.59
g7603	major facilitator superfamily transporter	0	79.63
g7620	MFS general substrate transporter	0	81.32
g7631	MFS hexose transporter	0	88.76
g7645	putative mfs multidrug	0	71.72
g7653	predicted protein	0	89.43
g7664	predicted protein	0	91.1
g7700	putative MFS transporter	0	70.35
g7756	predicted protein	0	81.63
g7785	hypothetical protein AK830_g6034	0	75.57
g7836	putative MFS sugar transporter	0	89.54
g7866	predicted protein	0	77.25
g7871	MFS drug transporter	0	83.51
g8002	predicted protein	0	90.56
g8011	polyamine transporter 4	0	81.96
g8038	MFS general substrate transporter	1.05e-172	81.38
g8058	putative efflux pump kojT	0	74.6
g8131	mfs quinate transporter	0	87.84
g8147	MFS general substrate transporter	0	68.31
g8148	putative mfs siderophore iron	1.27e-99	72.01
g8196	hypothetical protein AK830_g12594	1.2e-65	70.13
g8234	siderophore iron transporter	0	84.49
g8314	alpha-glucosides permease mph2 3	1.02e-139	88.32
g8327	predicted protein	0	83.55
g8385	fluconazole resistance protein	0	84.38
g8399	hypothetical protein AK830_g3786	0	77.19
g8402	mfs efflux transporter	0	80.01
g8446	nicotinamide mononucleotide permease	0	88.54
g8455	multdrug transfer	1.72e-171	81.88
g8510	major facilitator superfamily transporter	0	84.61
g8560	putative hexose transporter protein	0	85.23
g8614	hypothetical protein NECHADRAFT_69770	0	91.28
g8621	putative metabolite transport protein YfiG	0	90.11
g8648	putative allantoate permease protein	0	82.23
g8664	Sugar transporter family protein	0	88.68
g8725	hypothetical protein AK830_g3137	0	87.79
g8732	High-affinity glucose transporter	0	86.74
g8735	MFS monosaccharide transporter	4.13e-111	87.4
g8751	High-affinity nicotinic acid transporter	0	90.12
g8835	allantoate permease	0	80.87
g8853	predicted protein	0	79.91
g8892	putative nicotinamide mononucleotide permease protein	0	82.09
g8940	MFS general substrate transporter	0	87.19
g8946	related to tetracycline resistance protein (probable transport protein)	0	73.17
g8985	MFS general substrate transporter	0	79.57
g9043	sugar porter (SP) family MFS transporter	0	92.95
g9177	hypothetical protein BFJ63_vAg14612	0	73.82
g9185	hypothetical protein CEP53_001000	0	86.04
g9212	predicted protein	0	92.37
g9306	Major facilitator superfamily domain protein	0	85.25
g9325	hypothetical protein AK830_g261	0	86.81
g9335	putative transporter	0	88.06
g9366	putative transporter C3H1.06c 4	0	80.85
g9448	related to multidrug resistance protein fnx1	0	87.95
g9451	hypothetical protein AK830_g7023	0	73.06
g9524	related to tetracycline resistance protein	0	92.18
g9710	related to glucose transporter-3	0	85.59
g9713	hypothetical protein AK830_g1573	0	82.37
g9727	major facilitator superfamily transporter	2.13e-168	65.96
g9765	related to transporter protein	0	88.32
g9781	related to major facilitator (MFS1) transporter	0	84.82
g9786	putative glucose transporter rco-3	0	88.79
g9789	MFS drug efflux transporter	5.4e-37	87.36
g9880	MFS multidrug transporter	0	72.51
g9924	related to putative tartrate transporter	0	87.51
g9939	drug resistance protein	0	83.9
g9941	predicted protein	0	92.95
g10049	probable alpha-glucoside transport protein	0	88.44
g10090	related to maltose permease	0	79.22
g10108	MFS general substrate transporter	0	75.94
g10120	related to quinate transport protein	0	91.23
g10134	MFS monosaccharide transporter	0	90.78
g10207	related to tetracycline resistance proteins	7.51e-179	74.71
g10218	putative drug/proton antiporter YHK8	0	82.7
g10276	putative mfs transporter protein	0	85.41
g10291	Nitrate transporter	0	90.88
g10330	MFS multidrug transporter	0	70.57
g10371	mfs multidrug transporter	0	77.14
g10388	trichothecene efflux pump	0	84.26
g10398	related to sugar transport protein STP1	0	87.68
g10408	predicted protein	0	90
g10443	putative transporter	0	83.5
g10447	related to synaptic vesicle transporter SV2 (major facilitator superfamily)	0	87.05
g10545	hypothetical protein FPOA_10868	0	74.84
g10556	putative glucose transporter HXT5	0	84.95
g10588	Vitamin H transporter 1	0	90.92
g10644	related to allantoate permease	0	88.64
g10658	putative metabolite transport protein	0	89.77
g10712	predicted protein	0	92.05
g10740	related to allantoate permease	0	90.47
g10771	related to monosaccharide transporter	0	85.16
g10779	related to myo-inositol transporter	0	86.98
g10780	MFS transporter, DHA1 family, multidrug resistance protein	0	90.98
g10782	mfs transporter protein	0	90.06
g10815	Sugar transporter STL1	0	86.38
g10823	transmembrane efflux protein	0	82.89
g10841	major facilitator superfamily transporter	0	86.87
g10939	mfs-type transporter	0	88.76
g10985	Major Facilitator Superfamily	0	85.86
g11058	related to hexose transporter protein	0	84.58
g11094	hypothetical protein AK830_g1496	0	61.31
g11133	Drug resistance protein	0	73.45
g11171	general substrate transporter	0	68.03
g11197	MFS-type transporter	0	82.38
g11206	retrograde regulation protein 2	0	84.03
g11315	transcriptional regulatory protein GAL4	0	80.21
g11381	predicted protein	0	75.61
g11439	sugar porter (SP) family MFS transporter	0	89.4
g11455	predicted protein	0	94.41
g11464	fungal trichothecene efflux pump	0	80.81
g11492	major facilitator superfamily domain-containing protein	2.27e-123	55.08
g11500	related to aflatoxin efflux pump AFLT	0	78.84
g11514	putative MFS transporter	4.18e-124	83.97
g11523	High-affinity glucose transporter	0	88.63
g11585	general substrate transporter	0	89.13
g11595	major facilitator superfamily transporter	0	86.41
g11633	predicted protein	0	85.39
g11787	related to myo-inositol transport protein ITR1	0	89.32
g11815	related to sugar transport protein STL1	0	89.13
g11866	quinidine resistance protein 3	0	85.24
g11875	putative transporter	0	84.75
g11881	related to MFS transporter	3.63e-97	84.52
g11905	related to transporter protein	0	89.11
g11907	MFS general substrate transporter	0	77.31
g11909	maltose permease	0	87.05
g12011	Major facilitator superfamily domain, general substrate transporter	0	80.54
g12111	Sugar transporter STL1	0	91.62
g12134	major facilitator superfamily transporter	7.33e-92	85.84
g12236	predicted protein	0	90.96
g12261	Quinate permease	0	92.33
g12368	hypothetical protein CSIM01_09774	8.87e-120	67.41
g12406	predicted protein	0	85.57
g12495	dna repair protein rad50	0	83.92
g12537	MFS multidrug transporter	0	82.18
g12543	MFS general substrate transporter	0	91.32
g12546	major facilitator superfamily transporter	0	81.24
g12566	Major facilitator superfamily transporter	0	87.67
g12747	general substrate transporter	7.51e-178	77.08
g12835	putative transporter	0	90.35
g12889	MFS transporter	0	79.82
g12890	related to nicotinamide mononucleotide permease	0	89
g12924	related to HOL1 protein	0	79.02
g12968	Efflux pump roqT	1.69e-112	81.02
g12983	related to myo-inositol transport protein ITR1	0	83.62
g13047	major facilitator superfamily transporter	0	84.54
g13107	Siderophore iron transporter mirB	0	82.76
g13129	plastidic glucose transporter 4	0	86.49
g13177	major facilitator superfamily transporter	0	74.2
g13191	related to lactose permease	0	88.75
g13234	High-affinity nicotinic acid transporter	0	87.4
g13272	Major facilitator superfamily domain, general substrate transporter	0	76.27
g13283	related to multidrug resistance protein	0	75.46
g13444	major facilitator superfamily transporter	0	83.15
g13454	major facilitator superfamily domain-containing protein	0	75.03
g13640	putative mfs allantoate protein	0	79.46
g13687	Efflux pump roqT	2.63e-153	73.38
g13696	MFS transporter	0	77.01
g13745	MFS general substrate transporter	0	73.77
g13819	related to multidrug resistance protein	0	86.04
g13846	aminotriazole resistance protein	0	60.56
g13873	hypothetical protein AK830_g2495	0	76.28
g13894	Siderophore iron transporter mirB	0	83.47
g13946	probable high-affinity phosphate permease, phosphate-repressible	0	87.96
g14059	sugar transporter	0	81.16
g14066	Siderophore iron transporter 3	0	85.58
g14073	siderophore iron transporter mirB	0	85.1
ABC Transporter, PDR-like Subfamily G, Domain 1 (IPR034001)
g912	ABC transporter CDR4	0	83.93
g1570	ABC-2 type transporter	0	80.04
g2798	ABC-2 type transporter	0	82.99
g3422*	predicted protein	0	84.36
g3673*	predicted protein	0	86.08
g3895	ABC-2 type transporter	0	79.85
g4127*	ABC-2 type transporter	0	76.94
g4470*	ABC-2 type transporter	0	78.5
g4524*	ATP-binding cassette transporter	0	73.97
g5056*	predicted protein	0	91.12
g5063*	ABC transporter CDR4	0	90.3
g9089*	ATP-binding cassette, subfamily G (WHITE), member 2, PDR	0	89.21
g9771*	ABC transporter	0	84.41
g10389*	ZEB2-regulated ABC transporter 1	0	87.05
g11010*	ATP-binding cassette transporter CGR1	0	83.19
g12017*	ABC-2 type transporter	0	81.42
g13864*	ABC transporter CDR4	0	78.28
g13962*	Brefeldin A resistance protein	0	89.23
g14062*	ABC transporter CDR4	0	87.72
ABC Transporter, PDR-like Subfamily G, Domain 2 (IPR034003)
g605	ABC-2 type transporter	0	85.85
g1299	ATP-binding cassette transporter	0	82.31
g1476	predicted protein	0	90.61
g1567	ABC transporter cdr4	0	85.34
g2475	ABC-2 type transporter	0	83.37
g4469	ABC-2 type transporter	0	72.73
g9558	ABC-2 type transporter	0	73.55
g10185	putative abc1 transport	0	84.67
* indicates that the gene encodes an ABC transporter with both domain 1 (IPR034001) and domain 2 (IPR034003).

## Sheet: CT1 Transferase Table S5
Table S5. Genes possessing a GO name associated with transferase activity extracted from the CT1 genome.
Name	Description	E-value	Mean Similarity (%)
g3	putative o- protein	0	89.08
g41	hypothetical protein E0L32_006066	2.22011e-57	63.71
g46	methyltransferase domain-containing protein	1.97873e-82	75.93
g48	putative hydrolases or acyltransferase	1.43722e-33	64.44
g65	uracil phosphoribosyltransferase	4.29901e-138	86.65
g66	GNAT family acetyltransferase, putative	4.70536e-64	69.29
g67	hypothetical protein NECHADRAFT_82885	2.9952e-141	65.15
g72	TPA: O-methyltransferase, putative (AFU_orthologue; AFUA_4G14580)	0	63.29
g85	polyketide synthase	0	73.92
g87	4-hydroxybenzoate polyprenyl transferase	0	74.04
g93	predicted protein	0	53.14
g103	Phosphocholine transferase AnkX	3.80338e-30	49.87
g110	putative acetyltransferase protein	1.06889e-79	78.99
g130	Mannosyl transferase	0	84.4
g138	UDP-Glycosyltransferase/glycogen phosphorylase	0	70.2
g192	class I glutamine amidotransferase-like protein	8.77412e-147	88.45
g197	maleylacetoacetate isomerase	6.82638e-103	83.11
g262	Sterol 24-C-methyltransferase	0	96.83
g285	glucosamine-phosphate n-acetyltransferase	6.63777e-103	91.55
g293	glycosyltransferase family 39	0	87.91
g312	histone-lysine N-methyltransferase ASH1L	0	75.6
g313	Palmitoyltransferase PFA5	0	79.34
g345	Palmitoyltransferase ERF2	0	85.98
g347	glycosyltransferase family 2	0	84.2
g378	Ubiquitin-conjugating enzyme E2 35	1.13221e-97	97.35
g382	phosphatidylinositol glycan, class C	0	86.97
g396	ethanolaminephosphotransferase	0	92.01
g423	probable transaldolase	0	86.19
g432	lipoyl octanoyl transferase	2.11166e-148	76.49
g439	AIG2 family protein	9.33166e-122	74.12
g443	glutathione s-transferase	1.3652e-31	83.8
g458	thioredoxin-like protein	3.8531e-144	73.59
g471	dna (cytosine-5-)-methyltransferase	0	73.19
g472	hypothetical protein AK830_g1469	0	76.27
g483	hypothetical protein CEP53_015001	0	78.51
g524	hypothetical protein PHISP_04598	1.36825e-18	57.59
g529	hypothetical protein AC578_2167	7.45142e-28	46.01
g531	hypothetical protein AK830_g6699	1.63877e-79	63.21
g534	sterigmatocystin 8-O-methyltransferase	0	75.1
g542	Aminoglycoside phosphotransferase	0	70.47
g595	Aminoglycoside phosphotransferase	8.59137e-71	48.44
g603	tRNA (uracil-O(2)-)-methyltransferase	0	77.38
g607	related to TAM domain methyltransferase	2.32334e-100	61.82
g773	Methyltransferase type 12	0	84.07
g774	putative O-methyltransferase	0	83.84
g775	putative polyketide synthase	0	76.42
g779	hypothetical protein AK830_g12374	6.09798e-150	62.37
g786	Phosphoserine aminotransferase	0	94.01
g787	Fic/DOC family protein	1.71428e-162	68.19
g801	GCN5-related N acetyltransferase	4.41471e-142	71.26
g803	Mannose-1-phosphate guanyltransferase	0	97.86
g806	protein farnesyltransferase subunit beta	0	76.68
g811	putative acyltransferase	0	91.93
g812	predicted protein	0	79.22
g849	hypothetical protein AK830_g5439	1.76051e-143	62.14
g859	methylene-fatty-acyl-phospholipid synthase	9.26217e-105	81.37
g893	ubiquitin-protein ligase e3 c	0	82.11
g900	related to Putative nicotinamide N-methyltransferase	8.00627e-141	85.1
g901	related to Putative nicotinamide N-methyltransferase	0	89.34
g913	mRNA cap guanine-N7 methyltransferase	0	91.31
g924	hypothetical protein AK830_g5620	2.52486e-162	82.37
g926	hypothetical protein NECHADRAFT_67189	1.05605e-156	74.72
g932	predicted protein	0	89.37
g943	predicted protein	0	88.3
g953	Cytoplasmic tRNA 2-thiolation protein 1	0	93.9
g955	putative histone acetyltransferase	0	75.14
g979	s-adenosylmethionine-dependent methyltransferase family	1.85348e-180	93.3
g1021	hypothetical protein AK830_g6871	6.79279e-116	74.87
g1022	phosphotransferase enzyme family domain-containing protein	8.38517e-70	81.42
g1027	related to P.aeruginosa anthranilate synthase component II	1.46162e-129	81.04
g1029	putative serine hydroxymethyltransferase, mitochondrial	0	92.14
g1045	putative polyketide synthase	0	69.24
g1066	predicted protein	1.17494e-71	64.48
g1071	probable acetyl-CoA C-acyltransferase precursor	0	89.4
g1072	hypothetical protein AK830_g6945	0	81.83
g1095	related to methionine synthase II (cobalamin-independent)	0	94.12
g1099	Dolichyl-phosphate-mannosyl transferase	9.67238e-53	96.2
g1102	probable xanthine phosphoribosyl transferase	5.97414e-128	91.06
g1114	Beta-1,2-xylosyltransferase 1	0	75.45
g1117	predicted protein	4.57098e-49	67.79
g1118	Acetyl-CoA hydrolase	0	92.3
g1123	putative sterol glucosyltransferase	0	75.58
g1128	hypothetical protein FOXB_05868	4.22917e-87	72.59
g1191	ibr finger domain containing protein	9.14662e-46	60.6
g1193	predicted protein	1.12562e-159	62.11
g1234	CAIB/BAIF family protein	9.44929e-55	77.77
g1235	CAIB/BAIF family protein	2.26895e-85	62.51
g1237	O-methyltransferase mpaG	0	81.3
g1282	related to ECM4 protein (involved in cell wall biogenesis and architecture)	0	88.74
g1288	3-octaprenyl-4-hydroxybenzoate carboxy-lyase UbiX	9.71679e-113	92.08
g1298	hypothetical protein K432DRAFT_340410, partial	0	63.22
g1334	related to GNAT family acetyltransferase	5.19972e-121	78.83
g1351	isopenicillin-N N-acyltransferase	2.3644e-157	93.07
g1353	pisatin demethylase	0	81.3
g1354	related to pisatin demethylase	1.02661e-156	86.9
g1368	thiazole biosynthetic enzyme variant 1	0	94.73
g1377	3-ketoacyl-CoA thiolase	0	93.68
g1379	umta protein	1.50284e-159	71.3
g1383	phosphatidate cytidylyltransferase	0	91.91
g1391	putative methyltransferase	1.2851e-162	82.51
g1395	N-acetyltransferase	1.42699e-106	91.33
g1418	GDP-mannose-dependent alpha-mannosyltransferase	0	92.02
g1429	hypothetical protein CDV36_004543	0	87.03
g1434	glutathione s-transferase	4.11377e-155	86
g1463	23S rRNA (-N6)-methyltransferase	0	78.38
g1485	Glycerol-3-phosphate acyltransferase	0	92.87
g1511	methyltransferase 13	4.92765e-115	84.56
g1523	Dihydrolipoyllysine-residue acetyltransferase component of pyruvate dehydrogenase complex, mitochondrial	0	91.89
g1542	Mitochondrial transcription factor 1	0	73.24
g1552	glycolipid 2-alpha-mannosyltransferase	0	76.44
g1564	dihydrolipoyllysine-residue succinyltransferase, E2 component	0	81.77
g1577	methyltransferase domain-containing protein	6.42476e-80	64.55
g1581	glucose N-acetyltransferase 1	3.31343e-26	72.91
g1587	putative hexaprenyl pyrophosphate synthase, mitochondrial	0	90.34
g1603	glycosyltransferase family 31	0	83.8
g1618	udp-glucosyltransferase yojk	0	82.72
g1628	ATP adenylyltransferase	2.25094e-89	61.84
g1636	related to HSD1 ER membrane protein	0	81.18
g1642	protein arginine N-methyltransferase	0	87.62
g1653	hypothetical protein AK830_g12560	0	78.08
g1683	class I glutamine amidotransferase-like protein	5.47749e-134	73.53
g1704	ubiquitin-conjugating enzyme	3.21772e-105	99.86
g1727	cobalamin-independent methionine synthase	0	94.83
g1738	phosphatidylinositol class h	9.46505e-95	82.48
g1743	hypothetical protein AK830_g7249	0	65.85
g1762	nonspecific lipid-transfer protein, mitochondrial precursor	0	93.08
g1775	GDP-Man:Man(3)GlcNAc(2)-PP-Dol alpha-1,2-mannosyltransferase	0	88.3
g1776	Gamma-glutamyltranspeptidase 1	0	73.63
g1777	tRNA (uracil(54)-C(5))-methyltransferase	0	88
g1787	arginine-tRNA-protein transferase	0	83.26
g1796	related to methylated-DNA--protein-cysteine methyltransferase	3.9659e-81	82.05
g1824	S-adenosyl-L-methionine-dependent methyltransferase	6.27504e-167	83.35
g1834	probable aspartate aminotransferase, mitochondrial precursor	0	88.92
g1847	tRNA wybutosine-synthesizing protein 4	0	76.9
g1858	Pentafunctional AROM polypeptide	0	90.32
g1861	Ribosomal protein arginine N-methyltransferase rmt3	0	83.26
g1862	related to protein arginine N-methyltransferase 3	0	85.54
g1873	4-hydroxybenzoate hexaprenyltransferase	0	84.46
g1875	geranylgeranyl transferase type-2 subunit alpha	3.14917e-151	77.45
g1929	udp-glucuronosyltransferase 1-7	0	74.07
g1975	5-methyltetrahydropteroyltriglutamate--homocysteine methyltransferase	1.65733e-17	86.21
g1978	Acyltransferase LovD	0	81.15
g1986	ThiJ/PfpI family protein	3.75038e-84	71.06
g2008	Ankyrin repeat	1.20708e-26	49.63
g2033	TAM domain methyltransferase	5.33832e-162	81.95
g2039	exostosin 3	0	82.97
g2046	related to alpha-1,2-galactosyltransferase	0	83.25
g2054	two-component osmosensing histidine kinase (Bos1)	5.30524e-17	62.97
g2068	aminoglycoside 3 -phosphotransferase choline kinase protein	1.14061e-30	53.78
g2077	Arylsulfatase	0	84.22
g2099	glutathione S-transferase	5.59686e-103	89.77
g2125	trimeric LpxA-like protein	1.76049e-116	81.57
g2131	related to GNAT family N-acetyltransferase	1.21609e-62	74.77
g2140	Flavin amine oxidase	0	78.94
g2142	related to hydrolases or acyltransferases (alpha/beta hydrolase superfamily)	1.53094e-112	70.05
g2157	hypothetical protein AK830_g10771	1.02127e-79	69.02
g2158	hypothetical protein FVEG_16586	1.38371e-62	60.42
g2172	ethanolamine-phosphate cytidylyltransferase	0	91.26
g2196	Alpha-1,2-mannosyltransferase MNN2	0	72.24
g2234	related to methyltransferase	4.12765e-28	70.12
g2236	Glycosyltransferase family 90 protein	0	67.55
g2241	Alcohol acetyltransferase	2.73227e-167	65.86
g2243	putative n-acetyltransferase gcn5 protein	4.28316e-64	68.05
g2260	hypothetical protein AJ80_05699	0	86.36
g2262	Ent-kaurene synthase	4.01474e-109	54.3
g2275	related to ornithine aminotransferase	1.24904e-60	73.11
g2277	putative transesterase protein	0	83.97
g2301	S-adenosyl-L-methionine-dependent methyltransferase	5.09297e-141	71.62
g2310	Chitin synthase 6	0	71.62
g2312	transferase family protein	0	65.36
g2313	transferase family protein	0	84.43
g2316	hypothetical protein CEP51_014389	2.78398e-23	53.66
g2323	Secondary metabolism regulator LAE1	9.28529e-27	80.15
g2325	related to methyltransferase	0	86.98
g2330	glycosyltransferase family 28 domain-containing protein	0	75.7
g2333	putative catechol O-methyltransferase 2	6.60256e-133	77.56
g2346	hypothetical protein AK830_g2459	0	78.36
g2347	glycosyltransferase family 32	0	81.22
g2353	acetyl-CoA synthetase-like protein	0	70.65
g2392	hypothetical protein AK830_g11423	1.89327e-60	55.99
g2451	related to glutathione S-transferase GST-6.0	6.5728e-96	71.17
g2456	Putative lysine N-acyltransferase C17G9.06c	0	85.06
g2457	related to COQ2-para-hydroxybenzoate--polyprenyltransferase	0	81.96
g2465	hypothetical protein AK830_g3808	0	76.89
g2513	methyltransferase	7.80314e-90	83.07
g2532	gcn5-related n-acetyltransferase	3.6639e-95	75.66
g2553	CTP synthase	1.70396e-68	91.72
g2589	N-acetyltransferase complex ARD1 subunit	3.89927e-137	87.24
g2638	Protein-lysine N-methyltransferase EFM6	2.88974e-128	86.57
g2645	Dimethyladenosine transferase	0	91.21
g2659	1,3-beta-glucanosyltransferase gel1	0	79.77
g2673	mannan polymerase II complex ANP1 subunit	0	87.94
g2678	Geranylgeranyl pyrophosphate synthase	0	87.97
g2699	N-acetylglucosaminyl-phosphatidylinositol biosynthetic protein gpi1	0	83.86
g2722	aspartyl-tRNA(Asn)/glutamyl-tRNA (Gln) amidotransferase subunit B	0	89.36
g2725	putative polyketide synthase	0	76.1
g2727	S-adenosyl-L-methionine-dependent methyltransferase	3.49233e-160	72.52
g2737	related to histone acetyltransferase	0	71.72
g2745	ATP-citrate synthase subunit 1	0	97.54
g2747	1,3-beta-glucanosyltransferase gel2	0	81.57
g2765	Putative Acetyltransferase	2.15073e-117	72.49
g2770	ring finger domain-containing	0	64.75
g2825	cdp-diacylglycerol-inositol 3-phosphatidyltransferase	0	87.28
g2852	probable nucleolar protein	0	85.49
g2874	other hect domain ubiquitin protein ligase e3	0	79.99
g2894	Ornithine carbamoyltransferase, mitochondrial	0	92.49
g2905	Serine hydroxymethyltransferase, cytosolic	0	97.13
g2936	predicted protein	0	80.27
g2939	DNA mismatch repair protein msh-2	1.59596e-65	63.17
g2940	DNA mismatch repair protein msh-2	0	96.1
g2948	tRNA (guanine-N(1)-)-methyltransferase	3.12926e-165	75.52
g2974	Succinyl-3-ketoacid-coenzyme a transferase	0	80.65
g2975	probable succinyl-CoA:3-ketoacid-coenzyme A transferase, mitochondrial precursor	0	94.09
g2986	CDP-diacylglycerol--serine O-phosphatidyltransferase	1.38066e-141	84.67
g2989	related to pyridine nucleotide-disulfide oxidoreductase	2.37427e-140	63.57
g2994	Phospholipid:diacylglycerol acyltransferase	0	91.04
g2995	predicted protein	5.33894e-115	80.22
g3025	Ribosomal RNA small subunit methyltransferase NEP1	0	95.83
g3041	DNA repair protein rhp54	0	94.39
g3046	NADH-ubiquinone oxidoreductase 40 kDa subunit-like protein	0	93.6
g3056	predicted protein	0	94.1
g3060	Dihydrolipoyllysine-residue succinyltransferase component of 2-oxoglutarate dehydrogenase complex, mitochondrial	0	90.18
g3063	UDP-glucose:glycoprotein glucosyltransferase	0	81.07
g3088	glycosyltransferase family 20	0	91.08
g3107	Sterol 3-beta-glucosyltransferase	0	85.57
g3130	metal homeostatis protein bsd2	0	81.57
g3136	probable methionine synthase, vitamin-b12 independent	0	90.89
g3144	hypothetical protein M431DRAFT_5855	6.6361e-118	57.1
g3147	amidase	0	70.43
g3151	Trichothecene 3-O-acetyltransferase	0	74.28
g3154	hypothetical protein AK830_g10016	2.2393e-79	69.03
g3159	glycosyltransferase family 2	0	78.64
g3184	kr domain-containing protein	0	71.14
g3249	TPA: arylamine N-acetyltransferase 4	7.0105e-159	67.26
g3300	related to methyltransferase	7.22823e-165	85.63
g3310	transferase family protein	2.73889e-161	66.26
g3317	Nonribosomal peptide synthetase dtxS1	0	58.41
g3331	toxA protein	7.13491e-96	68.71
g3350	related to trans-aconitate 3-methyltransferase	3.51037e-159	78.87
g3382	alcohol acetyltransferase	0	78.67
g3383	transferase family protein	0	78.11
g3408	polyketide synthase	1.12045e-175	83.36
g3436	acetyltransferase protein	5.20366e-83	78.71
g3454	Serine O-acetyltransferase	0	85.46
g3457	oligosaccharyl transferase complex subunit OST4	0	83.33
g3470	putative catechol O-methyltransferase 2	2.99631e-173	83.92
g3472	putative polynucleotide adenylyltransferase	0	79.21
g3483	UbiA prenyltransferase	1.88794e-57	77.67
g3484	Polyketide synthase	0	74.24
g3516	homocysteine S-methyltransferase	0	81.95
g3541	Glutamyl-tRNA(Gln) amidotransferase subunit A, mitochondrial	0	89.52
g3559	hypothetical protein AK830_g4545	0	77.77
g3576	sphingosine n-acyltransferase lag1	0	82.91
g3579	alpha 1,6-mannosyltransferase	0	86.26
g3595	hypothetical protein L207DRAFT_511714	5.70461e-66	54.44
g3617	37s ribosomal protein rsm22	0	80.88
g3618	uroporphyrin-III C-methyltransferase/precorrin-2 dehydrogenase/sirohydrochlorin ferrochelatase	0	92.69
g3624	2-isopropylmalate synthase	1.68973e-44	51.7
g3638	nicotinamide-nucleotide adenylyltransferase 2	2.51433e-155	84.39
g3668	3-ketoacyl-CoA thiolase, peroxisomal	0	91.45
g3686	hypothetical protein AK830_g12217	0	67.71
g3687	hypothetical protein CEP54_002371	2.92244e-47	71.33
g3700	Palmitoyltransferase SWF1	0	83.65
g3711	ubiquitin-conjugating enzyme h	1.05156e-117	90.39
g3712	3-methyl-2-oxobutanoate hydroxymethyltransferase	0	90.38
g3724	23S rRNA (-2'-O)-methyltransferase	0	92.11
g3725	gnat family n-acetyltransferase	1.3361e-85	78.12
g3730	predicted protein	0	86.77
g3740	glutathione S-transferase II	9.52026e-173	86.28
g3751	Sterigmatocystin 8-O-methyltransferase	8.01587e-161	87.76
g3753	Cytochrome P450	0	82.36
g3790	e3 ubiquitin- ligase ari4	1.16945e-136	62.57
g3807	enoyl- hydratase isomerase family	0	79.33
g3826	Acetyl-CoA acetyltransferase	0	95.56
g3834	cdp-alcohol phosphatidyltransferase protein	4.9993e-78	72.28
g3835	sn-1,2-diacylglycerol cholinephosphotransferase	0	89.69
g3837	related to glutaminyl-peptide cyclotransferase	0	81.34
g3838	arylamine N-acetyltransferase 2	0	87.5
g3839	related to oligosaccharyltransferase delta subunit (ribophorin II)	2.30284e-157	82.2
g3841	Glycylpeptide N-tetradecanoyltransferase	0	87.01
g3851	AraC family transcriptional regulator	7.96767e-98	76.16
g3855	GPI mannosyltransferase 1	0	88.17
g3858	putative squalene synthase	0	90.07
g3868	related to nicotinate phosphoribosyltransferase	0	94.21
g3879	Histone acetyltransferase GCN5	0	97.61
g3974	s-adenosylmethionine-diacylglycerol 3-amino-3-carboxypropyl transferase	0	93.9
g3986	Adenine phosphoribosyltransferase	9.07305e-124	89.85
g4005	glutamyl-trna amidotransferase subunit a protein	0	69.88
g4009	related to polysaccharide synthase Cps1	0	92.48
g4011	GPI-anchored wall transfer protein 1	0	90.82
g4050	methyl transferase	4.27575e-145	83.24
g4063	putative N-acetyltransferase	1.1875e-127	82.74
g4066	Putative galactinol--sucrose galactosyltransferase 6	0	76.8
g4105	protein mida like protein	0	89.67
g4114	tRNA(His) guanylyltransferase	0	90.16
g4139	RNA cytidine acetyltransferase	0	94.33
g4146	DNA damage response wss1	0	79.2
g4175	Phosphatidylinositol N-acetylglucosaminyltransferase gpi3 subunit	0	92.99
g4188	predicted protein	0	90.62
g4214	probable candidate tumor suppressor DPH2L1	0	91.16
g4215	dihydropyrimidine dehydrogenase	2.37843e-80	64.58
g4218	E3 ubiquitin-protein ligase HUWE1	0	87.07
g4238	predicted protein	0	91.84
g4259	related to TRM9 tRNA-methyltransferase modifies uridine residues at the wobble position	3.30392e-129	73.63
g4269	N-alpha-acetyltransferase 35, NatC auxiliary subunit	0	87.07
g4308	E3 ubiquitin-protein ligase dbl4	0	91.98
g4338	thiol methyltransferase	1.51716e-24	84.09
g4339	related to thiol methyltransferase	9.21141e-162	85.93
g4347	nedd8-conjugating enzyme ubc12	1.47915e-120	94.16
g4375	probable DUF431 domain protein	6.27393e-134	93.72
g4376	methionyl-tRNA formyltransferase	2.47499e-99	72.12
g4381	caffeoyl- o-methyltransferase 2	2.70136e-113	78.18
g4382	prolipoprotein diacylglyceryl transferase	5.33436e-15	65.69
g4397	rrna methyltransferase mitochondrial	0	70.72
g4430	related to methyltransferase	0	84.3
g4444	putative d- protein	1.68629e-45	58.24
g4457	KR domain-containing protein	0	78.61
g4485	putative vegetative incompatibility protein het-e-1 protein	0	50.45
g4488	hypothetical protein AK830_g7718	0	71.01
g4532	related to geranylgeranyltransferase beta subunit	0	89.76
g4565	glycosyltransferase family 20	0	92.44
g4592	thioredoxin-like protein	1.12893e-138	86.42
g4596	related to N-methyltransferases	0	96.14
g4603	CoA-transferase family III	0	88.73
g4604	hypothetical protein BP5796_09693	4.27034e-27	61.65
g4626	Sterol 24-C-methyltransferase erg-4	0	85.05
g4644	glutamine amidotransferase	8.60077e-147	90.68
g4657	Adenylyltransferase and sulfurtransferase uba4	0	88.98
g4661	hypothetical protein FAVG1_04090	6.3593e-162	75.28
g4666	glycoside hydrolase family 13	0	91.76
g4683	predicted protein	0	92.03
g4756	related to E.coli galactoside O-acetyltransferase	9.94097e-137	88.15
g4773	Alpha-1,6-mannosyltransferase Och1	1.5757e-131	72.24
g4780	beta-ketoacyl synthase domain-containing protein	0	73.4
g4801	S-adenosyl-L-methionine-dependent methyltransferase	0	62.03
g4826	GNAT family acetyltransferase, putative	1.26069e-33	61.7
g4856	toxA protein	4.75425e-97	67.28
g4893	related to methyltransferase	0	84.5
g4940	Glucose N-acetyltransferase 1	2.18016e-113	78.08
g4946	predicted protein	0	91.01
g4957	glycosyltransferase family 2	0	85.84
g4978	amidophosphoribosyltransferase	0	70.44
g5066	Lysophospholipid acyltransferase	0	89.24
g5071	putative cardiolipin synthase	5.09208e-130	81.29
g5081	predicted protein	7.46195e-158	84.46
g5095	related to LAS21 transferase, adding a side chain to the GPI core structure	0	84.06
g5124	glutathione s-transferase	0	64.61
g5125	related to glutathione S-transferase	1.90304e-131	82.72
g5127	Dolichyl pyrophosphate Glc1Man9GlcNAc2 alpha-1,3-glucosyltransferase	0	94.99
g5179	Histone-lysine N-methyltransferase, H3 lysine-79 specific	0	89.69
g5210	Putative glutamine amidotransferase-like protein C13C5.04	3.7004e-162	86.92
g5216	glutathione S-transferase	1.02707e-132	84.63
g5225	arylamine N-acetyltransferase	3.82576e-23	43.12
g5233	related to uracil phosphoribosyltransferase	6.49915e-126	84.69
g5250	related to chitin synthase class IV	0	78.92
g5299	serine palmitoyltransferase	0	93.34
g5322	probable CDP-alcohol phosphatidyltransferase	0	89.92
g5325	Eburicol 14-alpha-demethylase	0	78.72
g5328	alpha methylacyl- racemase protein	0	77.53
g5384	glycosyltransferase family 15	0	87.18
g5436	galactinol synthase	1.02081e-160	80.3
g5443	protein-S-isoprenylcysteine O-methyltransferase	9.51213e-109	75.21
g5453	putative hydrolases or acyltransferase	0	79.7
g5506	Alpha-1,2-mannosidase family protein	4.64634e-89	66.06
g5522	choline-phosphate cytidylyltransferase	0	83.92
g5526	Beta-1,2-xylosyltransferase 1	0	81.76
g5549	Spermidine synthase	0	85.99
g5566	polyketide synthase	0	87.82
g5647	puromycin n-acetyltransferase	3.89973e-102	68.54
g5651	glycosyltransferase family 31	0	75.39
g5659	glycosyltransferase family 1 protein	3.33595e-97	80.78
g5665	predicted protein	0	91.37
g5675	related to protein N-acetyltransferase NAT2	7.79071e-124	73.55
g5680	predicted protein	0	76.65
g5693	Putative maltose O-acetyltransferase	0	89.54
g5734	probable cytochrome P450 51 (eburicol 14 alpha-demethylase)	0	92.07
g5754	2-oxoisovalerate dehydrogenase e2 component (dihydrolipoyl transacylase)	0	85.02
g5770	DNA repair protein REV1	0	80.63
g5834	Molybdenum cofactor sulfurase	0	82.49
g5848	hypothetical protein AK830_g1082	0	84.07
g5862	Protein arginine N-methyltransferase 1	0	94.09
g5878	putative aminomethyltransferase, mitochondrial	0	89.96
g5974	related to ECM39 protein, involved in cell wall biogenesis and architecture	0	79.43
g5983	hypothetical protein AK830_g6607	0	73.91
g5986	related to NUS1 Putative nuclear undecaprenyl pyrophosphate synthase	0	88.25
g5987	probable protein MET-10	0	92.72
g6023	probable chitin synthase	0	91.98
g6024	Chitin synthase 6	0	90.29
g6027	related to D.melanogaster heat shock protein 67B2	2.59798e-64	69.91
g6036	glycosyltransferase family 2 protein	0	71.12
g6047	acetylglutamate synthase	0	78.6
g6052	GPI ethanolamine phosphate transferase 1	0	81.87
g6057	carnitine o-acetyltransferase	0	95.25
g6069	Poly(A) polymerase beta	0	73.66
g6074	related to tRNA nucleotidyltransferase	0	84.92
g6075	hypothetical protein AK830_g6462	2.20036e-130	61.23
g6101	probable DUF1237 domain protein	0	87.91
g6107	putative nicotinamide mononucleotide adenylyl transferase	3.72891e-129	75.4
g6109	hard surface induced protein	0	77.94
g6128	gnat family acetyltransferase	7.01705e-75	76.12
g6134	related to HOL1, putative substrate-H+ antiporter	1.36018e-109	67.7
g6153	mannose phospho-dolichol synthase	9.63577e-168	97.34
g6165	hypothetical protein CDV36_006288 [Fusarium sp. AF-12]	1.55318e-61	57.95
g6215	gnat family	1.59771e-149	92.25
g6232	polyketide synthase, putative	0	66.06
g6233	trichothecene 3-O-acetyltransferase	0	61.51
g6297	benzoate 4-monooxygenase cytochrome p450	0	85.62
g6309	hypothetical protein DL768_009460	2.37167e-142	74.22
g6315	putative hydrolase or acyltransferase of alpha beta superfamily protein	1.79714e-141	73.44
g6319	GNAT family acetyltransferase	1.04162e-79	78.01
g6327	putative o-methyltransferase protein	1.81491e-117	84.73
g6340	cyclopropane-fatty-acyl-phospholipid synthase	0	87.11
g6381	gnat family acetyltransferase	5.91938e-95	74.27
g6393	2-isopropylmalate synthase	2.49257e-36	53.02
g6400	peroxysomal citrate synthase	0	94.21
g6408	putative polyketide synthase protein	0	73.95
g6410	destruxin synthetase	0	63.18
g6419	Cytochrome P450	0	86.58
g6428	hypothetical protein AK830_g1390	5.76601e-174	83.53
g6439	predicted protein	5.32227e-172	65.16
g6440	N-acetyltransferase	1.03289e-65	80.31
g6442	Small integral membrane protein	8.72397e-62	91.76
g6459	2-isopropylmalate synthase	0	74.32
g6481	Pisatin demethylase-like protein	0	80.96
g6539	predicted protein	0	85.77
g6547	averantin oxidoreductase	0	81.7
g6558	cyclopropane-fatty-acyl-phospholipid synthase	0	82.81
g6595	lysr family regulatory protein	0	65.79
g6601	Cytochrome p450	0	67.13
g6602	galactoside O-acetyltransferase	8.92326e-135	92.37
g6613	predicted protein	0	89.58
g6625	hypothetical protein BFJ72_g11703	9.37017e-26	61.35
g6638	related to transcription adaptor ADA2	0	90.72
g6639	probable galactose-1-phosphate uridylyltransferase	0	94.14
g6689	related to glutathione transferase omega 1	2.87325e-101	73.91
g6692	S-adenosyl-L-methionine-dependent methyltransferase	0	85.61
g6706	multisynthetase complex auxiliary component p43	0	84.95
g6710	putative glutamine amidotransferase-like protein C13C5.04	4.59426e-129	81.55
g6744	Homoserine O-acetyltransferase	0	90.5
g6767	Queuine tRNA-ribosyltransferase catalytic subunit	0	94.66
g6774	glycosyltransferase family 17	0	81.7
g6807	Putative dolichyl pyrophosphate Man9GlcNAc2 alpha-1,3-glucosyltransferase	0	89.74
g6815	Sphingolipid C9-methyltransferase 2	0	95.17
g6817	predicted protein	0	87.46
g6848	Histone-lysine N-methyltransferase, H3 lysine-36 specific	0	86.65
g6862	GPI mannosyltransferase 3	0	86.03
g6880	acyl-CoA-dependent ceramide synthase	0	82.87
g6926	Protein PBN1	0	76.6
g6971	N-lysine methyltransferase SEE1	1.40885e-124	78.12
g6987	hypothetical protein AK830_g327	0	77.79
g6996	related to galactosyltransferase associated protein kinase P58/GTA	0	89.9
g6997	related to DUF185 domain protein	0	84.85
g6999	Peptidyl-prolyl cis-trans isomerase-like 2	0	90.56
g7009	related to human BTHS gene involved in Barth syndrome	0	80.66
g7014	Poly(A) polymerase	0	85.16
g7033	Uracil phosphoribosyltransferase	1.47842e-163	85.75
g7052	AdoMet-dependent rRNA methyltransferase SPB1	0	88
g7059	Histone-lysine N-methyltransferase, H3 lysine-4 specific	0	84.94
g7064	probable Protein trm-112	1.89634e-81	95.51
g7073	putative methyltransferase-like protein SPBC21C3.07c	0	83.51
g7128	predicted protein	0	79.79
g7134	putative mannosyltransferase KTR4	0	89.64
g7168	hypothetical protein AK830_g12608	0	77.26
g7191	alpha-methylacyl-CoA racemase	0	84.4
g7216	hydrolase, carbon-nitrogen family protein	0	56.65
g7245	Actin	0	95.32
g7288	Palmitoyltransferase PFA4	0	83.23
g7297	O-acetylhomoserine (Thiol)-lyase	0	92.85
g7350	gnat n-acetyltransferase	4.34415e-92	71.56
g7364	Sterol 3-beta-glucosyltransferase UGT80B1	0	79.33
g7380	related to TRM12 tRNA methyltransferase, required for the formation of the hypermodified nucleoside wybutosine in the phenylalanine-accepting tRNA	0	79.74
g7387	CoA-transferase family III	0	85.36
g7416	Ubiquitin-conjugating enzyme E2-20 kDa	3.19345e-113	93.33
g7418	related to APC11 Subunit of the anaphase promoting complex	5.54255e-43	78.04
g7419	Thiosulfate sulfurtransferase TUM1	0	91
g7427	dolichyl-phosphate-mannose-protein mannosyltransferase	0	94.05
g7519	DUF3391 domain-containing protein	3.39937e-20	83.63
g7526	aromatic amino acid aminotransferase	1.27132e-169	67.04
g7552	GNAT family acetyltransferase	4.11015e-66	65.16
g7567	related to IBR finger domain protein	8.62508e-87	53.73
g7577	glycosyltransferase family 32 protein	3.61115e-141	72.58
g7578	glycosyltransferase family 64 protein	1.29646e-147	76.24
g7587	related to TAM domain methyltransferase	0	86.37
g7693	aspartate aminotransferase	0	73.78
g7697	methyltransferase type 12	1.57783e-167	81
g7728	predicted protein	0	89.01
g7737	CCR4-NOT transcription complex subunit 4	0	79.37
g7766	hypothetical protein AK830_g1512	0	76.32
g7768	putative O-acetyltransferase CAS1	1.38499e-31	70.77
g7795	glycosyltransferase family 1	2.4053e-171	70.74
g7797	polyketide synthase	0	80.11
g7856	related to methyltransferase	8.95351e-97	77.43
g7861	phosphatidate cytidylyltransferase	0	92.84
g7897	mannose-1-phosphate guanylyltransferase	0	96.49
g7899	glycolipid 2-alpha-mannosyltransferase	4.30965e-68	48.22
g7916	O-methyltransferase mpaG	4.81223e-118	75.21
g7936	CorA, Mg2+ and Co2+ transporter	4.26765e-47	44.96
g7943	queuine tRNA-ribosyltransferase	1.81076e-40	50.44
g7947	hypothetical protein AK830_g3248	2.11254e-120	68.75
g7948	hypothetical protein PEBR_01168	0	84.64
g7964	cytochrome P450	0	72.12
g7967	Homoserine O-acetyltransferase	0	83.75
g8074	protein-S-isoprenylcysteine O-methyltransferase	2.99874e-149	79.27
g8075	related to diacylglycerol acyltransferase	0	90.94
g8103	moz represents a chromatin-associated acetyltransferase	2.42407e-175	77.24
g8127	dolichyl-phosphate mannosyltransferase polypeptide 2, regulatory subunit	1.67518e-37	96.45
g8138	glutathione s-transferase kappa 1	9.48868e-84	82.6
g8140	predicted protein	0	92.3
g8143	related to pyruvate dehydrogenase complex protein X precursor, dihydrolipoamide acetyltransferase comp	0	85.31
g8168	Histone acetyltransferase type B catalytic subunit	0	86.36
g8209	Beta-1,2-xylosyltransferase 1	0	77.24
g8220	putative transferase CAF17, mitochondrial	0	88.97
g8247	protein AF-9	1.0374e-169	87.21
g8284	E3 ubiquitin-protein ligase BRE1	0	93.3
g8290	nol1r protein	0	86.23
g8308	related to tRNA 2`-phosphotransferase	8.84524e-135	84.73
g8337	mRNA-capping enzyme subunit alpha	0	89.78
g8393	GPI mannosyltransferase 4	0	88.88
g8396	mannan polymerase II complex MNN10 subunit	0	86.03
g8430	mannan polymerase complexes MNN9 subunit	0	93.93
g8490	probable Rab geranylgeranyl transferase type II beta subunit	0	90.62
g8508	tgs1 uanosine synthase	2.15802e-161	89.89
g8510	oligosaccharyl transferase subunit	1.68538e-85	84.01
g8562	COMPASS component SDC1	8.73223e-68	81
g8568	erf1 methyltransferase catalytic subunit mtq2	2.72166e-154	90.06
g8590	hypothetical protein AK830_g5593	0	85.98
g8597	Phosphoglucomutase	0	95.79
g8632	S-adenosylmethionine synthase	0	97.56
g8642	oligosaccharyl transferase STT3 subunit	0	93.07
g8654	cation transporter	5.05093e-115	86.6
g8668	hypothetical protein AK830_g8491	1.23815e-146	80.7
g8711	Dolichyl-diphosphooligosaccharide--protein glycosyltransferase subunit 1	0	89.68
g8713	Protein arginine N-methyltransferase 2	0	87.38
g8731	probable UTP-glucose-1-phosphate uridylyltransferase	0	98.78
g8732	utp-glucose-1-phosphate uridylyltransferase	1.13383e-28	77.01
g8793	related to component of NuA3 histone acetyltransferase complex	0	83.53
g8800	Anthranilate phosphoribosyltransferase	0	91.46
g8802	predicted protein	0	90.99
g8810	glycosyltransferase family 69 protein	0	78.93
g8811	probable dolichyl-phosphate-mannose--protein O-mannosyltransferase	0	93.28
g8828	Bifunctional purine biosynthesis protein ADE17	0	97.31
g8832	type I polyketide synthase	1.69508e-30	53.41
g8833	polyketide synthase	1.20543e-60	51.01
g8857	beta-glucanosyltransferase gel2	0	78.21
g8890	Demethylmenaquinone methyltransferase	1.38486e-169	80.26
g8894	glycosyl transferase, group 2 family protein	0	75.03
g8897	GNAT family N-acetyltransferase	2.21163e-62	56.62
g8923	methyltransferase type 11	7.90206e-124	58.29
g8946	uncharacterized protein FFFS_09190	3.35268e-165	81.96
g8952	glutathione s-transferase	7.34476e-117	71.04
g8954	transferase family-domain-containing protein	0	66.72
g8964	lysine amidinotransferase	0	79.17
g9002	S-adenosyl-L-methionine-dependent methyltransferase	9.45619e-142	76.19
g9014	amino acid adenylation	4.05364e-63	70.33
g9031	Acyltransferase BOA11	0	82.25
g9079	glutathione S-transferase domain-containing protein	1.7466e-94	72.79
g9129	AIG2 family protein	8.40897e-74	68.21
g9133	related to methyltransferase	7.24938e-153	77.52
g9155	putative gnat family acetyltransferase protein	2.40417e-85	59.72
g9166	hypothetical protein AK830_g4230	8.17841e-113	53.82
g9179	Methyltransferase type 11	4.66131e-57	50.35
g9189	methyltransferase domain-containing protein	2.39128e-86	77.91
g9190	Galactosyl transferase	3.13311e-136	65.89
g9228	glucosyl-3-phosphoglycerate synthase	1.84845e-103	68.47
g9230	O-methyltransferase asqN	0	74.11
g9249	glycosyltransferase family 1 protein	0	67.76
g9341	polyketide synthase	0	75.57
g9368	predicted protein	3.03916e-118	48.99
g9375	putative glutamyl-trna amidotransferase protein	0	77.98
g9384	hypothetical protein AK830_g1742	3.90926e-104	66.33
g9401	N-alpha-acetyltransferase 16, NatA auxiliary subunit	0	89.8
g9405	Histone-lysine N-methyltransferase, H3 lysine-9 specific dim-5	0	74.16
g9410	predicted protein	0	88.58
g9436	ATP phosphoribosyltransferase	0	91.72
g9445	histidine protein methyltransferase 1	0	86.65
g9452	Diacylglycerol O-acyltransferase 2A	0	77.98
g9492	1-acyl-sn-glycerol-3-phosphate acyltransferase	3.32111e-169	83.34
g9509	Glutathione S-transferase U2-like protein	0	70.19
g9513	probable mitochondrial ribosomal protein L2 of the large subunit	0	94.39
g9530	Chitin synthase 4	0	91.4
g9589	molybdenum cofactor biosynthesis protein Gephyrin	0	89.9
g9603	ubiquitin-conjugating enzyme E2	3.26714e-117	95.68
g9604	Chitobiosyldiphosphodolichol beta-mannosyltransferase	0	81.47
g9616	alpha- -mannosyltransferase	3.05893e-61	90.99
g9643	related to methyltransferase	1.07046e-171	81.5
g9652	UDP-N-acetylglucosamine--dolichyl-phosphate N-acetylglucosaminephosphotransferase	0	93.49
g9681	Protein pyrABCN	0	96.21
g9723	Transcriptional repressor XBP1	7.83214e-177	66.16
g9742	predicted protein	5.23979e-112	89.57
g9757	probable orotate phosphoribosyltransferase	3.99833e-143	93.15
g9758	hypothetical protein AK830_g7686	8.56705e-156	76.73
g9760	related to methyltransferase involved in pre-rRNA cleavage	0	81.96
g9801	Leucine carboxyl methyltransferase 1	5.9255e-167	75.37
g9804	ubiquitin-conjugating enzyme E2 2	3.57884e-109	100
g9805	acetyl-coa c-acetyltransferase	0	94.86
g9806	related to CSN12-signalosome component	0	93.43
g9818	predicted protein	0	83.08
g9824	Putative lipase ROG1	0	82.95
g9825	E3 ubiquitin-protein ligase arih1l	3.6007e-170	55.3
g9829	Phosphatidylethanolamine N-methyltransferase	0	87.96
g9837	GCN5-related N-acetyltransferase	1.24468e-87	68.35
g9839	tRNA (guanine(26)-N(2))-dimethyltransferase	0	87.03
g9858	hypothetical protein AK830_g10973	1.06807e-143	83.71
g9875	aspartate aminotransferase	0	88.91
g9885	Multisite-specific tRNA:(cytosine-C(5))-methyltransferase	0	87.73
g9914	putative 3'-phosphoadenosine 5'-phosphosulfate sulfotransferase (paps reductase)	1.42386e-168	82.76
g9927	related to theta class glutathione S-transferase	2.3016e-56	80.82
g9944	Secondary metabolism regulator laeA	5.90997e-71	91.94
g9958	dolichyl-phosphate beta-glucosyltransferase	0	90.87
g9968	hypothetical protein AK830_g2216	9.37917e-167	78.72
g9989	predicted protein	0	80.32
g9997	O-methyltransferase, putative	3.78866e-136	60.75
g9998	related to mannosyltransferase	0	87.48
g10053	Dol-P-Man:Man(5)GlcNAc(2)-PP-Dol alpha-1,3-mannosyltransferase	0	88.51
g10061	Glycolipid 2-alpha-mannosyltransferase 1	0	80.67
g10068	subtilisin-like serine protease	5.14078e-123	70.13
g10072	methyltransferase type 11	2.75648e-42	50.55
g10075	alpha- glucosyltransferase alg-10	3.21482e-46	85.91
g10076	Dol-P-Glc:Glc(2)Man(9)GlcNAc(2)-PP-Dol alpha-1,2-glucosyltransferase	0	77.06
g10080	related to CHIP protein (carboxyl terminus of Hsc70-interacting protein)	8.84998e-154	87.24
g10090	AFG3 family protein	0	91.82
g10109	Histone acetyltransferase type B subunit 2	0	89.39
g10129	Farnesyl pyrophosphate synthase	0	92.51
g10151	hypothetical protein FIE12Z_9003	0	89.77
g10175	probable glutamate N-acetyltransferase precursor	0	95.48
g10225	glutamine amidotransferase	0	88.8
g10236	trna a64-2 -o-ribosylphosphate transferase	0	78.57
g10273	tRNA modification GTPase TrmE	0	86.36
g10311	tRNA (adenine(58)-N(1))-methyltransferase catalytic subunit trm61	0	84.9
g10321	phosphoribosylglycinamide formyltransferase	5.2006e-132	87.65
g10326	Ubiquitin-conjugating enzyme E2-18 kDa	2.80836e-118	99.04
g10335	gnat family	2.75499e-99	70.64
g10340	predicted protein	3.43652e-128	74.65
g10349	Ceramide glucosyltransferase	0	76.18
g10380	Palmitoyltransferase PFA3	0	80.46
g10397	probable METHIONYL-TRNA SYNTHETASE, mitochondrial	6.58875e-118	81
g10398	putative methionine--tRNA ligase, mitochondrial	0	80.02
g10399	nuclear transport factor 2, Eukaryote	6.12056e-93	84.66
g10400	protein farnesyltransferase/geranylgeranyltransferase type I alpha subunit	0	85.97
g10406	fic doc family protein	2.83798e-178	79.99
g10411	poly [ADP-ribose] polymerase	0	76.52
g10431	histone demethylase jarid1	0	88.93
g10435	DNA-directed RNA polymerase III largest subunit	1.0151e-21	44.69
g10450	related to tRNA isopentenyltransferase	0	87.33
g10471	ribosomal n-lysine methyltransferase 4	0	86.01
g10478	transcription factor	0	79.27
g10491	phosphatidylserine synthase	0	86.33
g10503	Formyltetrahydrofolate deformylase	0	93.53
g10527	methyltransferase domain-containing protein	0	73.29
g10539	Tam domain methyltransferase	1.02049e-113	84.89
g10544	hypothetical protein VE00_03538	0	82.88
g10545	glycosyltransferase family 2 protein	1.70947e-91	85.47
g10546	glycosyltransferase family 31 protein	1.27993e-136	76.34
g10556	related to methyltransferase	0	87.91
g10563	probable MNN2-type II membrane protein	0	69.27
g10566	Type I Iterative Polyketide synthase (PKS)	0	84.21
g10571	glycoside hydrolase family 72 protein	0	76.52
g10590	non-reducing polyketide synthase 1	0	69.05
g10591	FAD/NAD(P)-binding domain-containing protein	0	70.99
g10594	4-O-dimethylallyl-L-tyrosine synthase	1.39952e-165	73.51
g10600	hypothetical protein CEP53_005173	1.32578e-87	79.3
g10617	putative sam-dependent methyltransferase protein	1.05104e-107	68.61
g10639	alpha-1,3-mannosyltransferase CMT1	8.98056e-176	70.87
g10643	Aspartate aminotransferase	0	66.24
g10668	glycosyltransferase family 2 protein	0	76.83
g10669	glycosyltransferase family 31 protein	0	74.63
g10688	trichothecene 8-O-isovaleryltransferase	0	79.44
g10691	TRI3_FUSSPRecName: Full=Trichothecene 15-O-acetyltransferase TRI3; AltName: Full=Core trichothecene cluster (CTC) protein 3	0	86.94
g10692	3-acetyltrichothecene 4-O-acetyltransferase	0	79.1
g10694	trichothecene 3-o-acetyltransferase	0	82.96
g10703	related to methyltransferase	1.48044e-164	80.76
g10734	methyltransferase type 11	1.07614e-79	54.36
g10743	Initiation-specific alpha-1,6-mannosyltransferase	2.78162e-75	61.84
g10747	N-hydroxyarylamine O-acetyltransferase	0	91.52
g10776	related to exostosin-like 3	4.55148e-123	72.19
g10780	related to polyketide synthase	0	60.27
g10794	allantoate permease	0	86.37
g10812	glycosyltransferase family 32 protein	0	74.05
g10840	methyltransferase type 11 protein	1.57429e-102	77.28
g10842	Methionine vitamin-b12	4.36522e-52	71.43
g10846	putative methyltransferase	2.53998e-122	84.67
g10854	acetyltransferase, CysE/LacA/LpxA/NodL family	6.44215e-77	80.72
g10870	Glutathione S-transferase/chloride channel, C-terminal	1.11171e-95	80.07
g10874	Demethylmenaquinone methyltransferase	0	85.65
g10876	arylsulfotransferase-like protein	6.42796e-166	56.69
g10923	glycosyltransferase family 64 protein	6.91812e-125	77.4
g10945	aromatic prenyltransferase	0	77.98
g10967	putative o-methyltransferase protein	0	89.59
g10988	CoA-transferase family III	9.93922e-154	66.22
g10991	transferase family protein	0	75.66
g10992	transferase family protein	0	85.77
g11007	Protoheme IX farnesyltransferase, mitochondrial	0	87.2
g11008	hypothetical protein FIESC28_00165	0	86.75
g11011	predicted protein	2.85469e-180	85.5
g11014	related to diphthamide synthesis protein DPH2	0	85.99
g11040	phosphopantetheine adenylyltransferase	3.02592e-180	71.28
g11065	sterol O-acyltransferase	0	79.34
g11069	Rossmann-fold NAD(P)(+)-binding protein	0	61.95
g11070	OST3/OST6 family protein	0	89.88
g11073	probable glycine hydroxymethyltransferase	0	94.8
g11119	methyltransferase domain-containing protein	2.79304e-63	76.59
g11136	N-acetyltransferase 5	1.53189e-129	94.68
g11144	glutathione s-transferase	6.2372e-71	92.46
g11163	related to glycogenin-2 beta	0	70.14
g11167	related to NNT1 Putative nicotinamide N-methyltransferase, has a role in rDNA silencing and in lifespan determination	1.52683e-154	81.16
g11173	rRNA 2'-O-methyltransferase fibrillarin	3.75197e-177	98.42
g11178	related to pisatin demethylase cytochrome P450	0	79.8
g11213	hypothetical protein AK830_g9287	7.75423e-144	83.69
g11222	related to arylamine N-acetyltransferase	2.08923e-178	81.89
g11229	methyltransferase domain-containing protein	0	84.87
g11247	ubiquitin-conjugating enzyme	1.00624e-133	86.7
g11257	1,3-beta-glucanosyltransferase	0	81.01
g11274	sterol o-acyltransferase	0	83.36
g11276	glutathione S-transferase	2.91103e-157	90.54
g11286	elongator complex protein 3	0	97.28
g11294	O-methyltransferase	9.91465e-107	64.89
g11296	predicted protein	0	89.79
g11301	acyltransferase vps66	0	88.67
g11314	predicted protein	0	84.1
g11329	Sterol 3-beta-glucosyltransferase UGT80A2	0	83.57
g11357	related to lysophosphatidic acid acyltransferase endophilin/SH3GL, involved in synaptic vesicle formation	0	84.71
g11364	probable conserved mitochondrial protein	3.61689e-170	86.84
g11365	probable succinyl-CoA 3-ketoacid-coenzyme A transferase, mitochondrial precursor	0	86.57
g11407	UDP-N-acetylglucosamine 1-carboxyvinyltransferase	0	77.9
g11445	related to LysR family regulatory protein	2.52258e-129	61.29
g11453	Type I Iterative Polyketide synthase (PKS)	0	72.07
g11455	Trichothecene 3-O-acetyltransferase	8.29335e-178	63.25
g11458	related to mannosyltransferase alg2	0	82.58
g11467	glycosyltransferase family 1 protein	6.77821e-136	77.13
g11482	hypothetical protein FOVG_18037	4.90184e-143	89.51
g11485	glutamyl-tRNA amidotransferase	0	65.41
g11526	UbiA prenyltransferase family-domain-containing protein	7.45414e-72	65.76
g11555	capsule biosynthesis phosphatase	0	88
g11594	acetyltransferase, gnat family	8.75976e-93	65.7
g11601	hypothetical protein NA56DRAFT_749669	1.56105e-72	51.31
g11616	sphingosine N-acyltransferase lag1	8.06046e-169	68.72
g11638	predicted protein	1.99323e-167	62.42
g11656	6-methylsalicylic acid synthase	0	78.63
g11667	glycosyl transferase family 2	0	78.66
g11692	amidophosphoribosyltransferase	0	76.88
g11703	non-ribosomal peptide synthetase	2.43858e-17	70.47
g11704	non-ribosomal peptide synthetase	3.89924e-73	54.46
g11762	aspartate aminotransferase	0	80.52
g11767	related to pisatin demethylase (cytochrome P450)	0	88.61
g11775	putative methyltransferase tdiE	1.99152e-162	78.43
g11795	Acyl-CoA N-acyltransferase	5.77661e-85	71.09
g11808	serine/threonine-protein phosphatase 6 regulatory ankyrin repeat subunit B-like	1.52048e-61	48.06
g11819	undecaprenyl diphosphate synthase	0	72.15
g11893	related to pisatin demethylase / cytochrome P450 monooxygenase	4.92899e-148	72.46
g11898	AIG2-like family domain-containing protein	1.19921e-58	63.56
g11900	putative -like methyltransferase protein	8.88158e-63	52.73
g11921	polyketide synthase 3	0	72.36
g11925	hypothetical protein CFIO01_04919	0	80.44
g11926	type I polyketide synthase	8.27285e-50	54.55
g11927	polyketide synthase	1.20543e-60	51.01
g11948	related to hydrolases or acyltransferases (alpha/beta hydrolase superfamily)	5.44705e-177	85.14
g11950	related to TAM domain methyltransferase	1.64566e-161	78.88
g11956	related to exostosin-like 3	2.24149e-168	74.4
g12000	Gamma-glutamyltranspeptidase 1	0	85.17
g12006	phytoene dehydrogenase	0	76.86
g12034	S-adenosyl-L-methionine-dependent methyltransferase	2.49859e-87	68.8
g12044	Nonribosomal peptide synthetase dtxS1	0	66.06
g12058	endothelin-converting enzyme 2	2.30941e-115	81.92
g12065	predicted protein	3.01219e-84	64.74
g12075	related to pisatin demethylase cytochrome P450	0	78.77
g12100	Trans-aconitate 2-methyltransferase	1.56198e-104	73.44
g12146	Homoserine O-acetyltransferase	0	79.56
g12148	o-acetylhomoserine o-acetylserine sulfhydrylase	0	93.11
g12150	chalcone and stilbene synthase	7.85268e-93	82.23
g12158	BcABA1, cytochrome P450 monooxygenase	1.55491e-56	82.04
g12176	PolyADP-ribose polymerase catalytic domain-containing protein	0	71.76
g12185	CAS1 domain-containing protein	0	57.6
g12193	Glutamyl-tRNA(Gln) amidotransferase subunit A-like protein	0	81.43
g12229	acetyltransferase protein	2.03688e-66	71.71
g12242	probable sterol carrier protein	0	87.46
g12249	hard surface induced protein 3	0	73.87
g12254	acetyltransferase (GNAT) family domain-containing protein	1.08826e-87	51.29
g12257	Aminotransferase class-III	5.05113e-35	84.88
g12271	aminoglycoside phosphotransferase	3.71624e-97	85.78
g12272	aminoglycoside phosphotransferase	2.30635e-89	85.98
g12277	n-hydroxyarylamine sulfotransferase	4.27049e-152	81
g12290	methyltransferase domain-containing protein	3.3711e-81	62.34
g12301	trimeric LpxA-like protein	1.17079e-120	79.56
g12302	Trichothecene 8-O-acetyltransferase	4.32339e-174	63.85
g12312	hypothetical protein AK830_g2777	0	63.3
g12315	glycosyl transferase	0	76.51
g12318	alpha-1,2-mannosidase family protein	1.40328e-176	68.49
g12350	Aspirochlorine biosynthesis protein N	9.37708e-166	84.65
g12398	trans-aconitate 2-methyltransferase	7.08677e-115	74.72
g12405	putative N-acetyltransferase	9.1145e-93	82.82
g12450	related to glu/asp-tRNA amidotransferase subunit A	0	74.17
g12499	Putative Carboxyl transferase	0	83.81
g12502	CAS1 domain-containing protein	3.15116e-52	50.53
g12526	Acyl-CoA N-acyltransferase	4.20653e-87	64.16
g12529	related to alpha-1,3-mannosyltransferases	0	74.18
g12533	probable demethylmenaquinone methyltransferase	0	70.8
g12536	reducing type I polyketide synthase	0	63.89
g12551	glycosyltransferase family 32 protein	3.2189e-138	68.55
g12571	15-O-acetyltransferase-like protein	1.51661e-109	56.63
g12576	PKSN polyketide synthase for alternapyrone biosynthesis protein	0	66.64
g12584	Glycosyltransferase, DXD sugar-binding region	9.82864e-90	62.7
g12603	S-adenosylmethionine-dependent methyltransferase	2.41866e-166	75.44
g12681	Histone-lysine N-methyltransferase SET9	0	78.42
g12687	Putative FAD synthetase	5.99106e-141	75.32
g12696	Palmitoyltransferase AKR1	0	91.32
g12701	Chitin synthase 6	0	89.27
g12763	related to 5',5'''-P-1,P-4-tetraphosphate phosphorylase 2	5.90123e-168	79.98
g12764	arylsulfotransferase protein	0	72.26
g12785	hypothetical protein AK830_g10516	4.96653e-139	60.79
g12787	1-acyl-sn-glycerol-3-phosphate acyltransferase	6.93287e-163	84.36
g12819	chitin synthase	0	63.83
g12820	chitin synthase	0	74.38
g12821	class V chitin synthase	5.29268e-85	56.06
g12837	trna (adenine-n(1)-)-methyltransferase non-catalytic subunit	1.96027e-132	96.77
g12838	tRNA (adenine(58)-N(1))-methyltransferase non-catalytic subunit trm6	0	86.33
g12855	hypothetical protein FPOA_01657	6.67228e-115	69.37
g12856	vacuolar sorting pep5	0	89.52
g12868	Ribonuclease H-like protein	1.10313e-91	57.6
g12911	Putative glycosyltransferase C4F11.04c	8.46606e-177	76.52
g12923	related to lipoyltransferase	0	82.45
g12978	glycosyltransferase family 31 protein	0	77.8
g12983	non-ribosomal peptide synthetase	0	64.5
g12984	non-ribosomal peptide synthetase	3.85513e-34	70.44
g12989	amino acid adenylation	0	65
g13006	predicted protein	0	90.39
g13034	amino acid adenylation	0	70.07
g13035	nonribosomal peptide synthetase	0	70.64
g13041	related to MGMT family protein	8.33794e-74	88.15
g13050	amino acid adenylation	3.16433e-154	77.8
g13051	amino acid adenylation	0	77.07
g13052	amino acid adenylation	0	74.25

## Sheet: CB45 Transferase Table S6
Table S6. Genes with a GO name associated with transferase activity extracted from CB45 genome using InterPro IDs.
Name	Description (Blast Result)	E-value	Mean Similarity (%)
g3	GntR family transcriptional regulator	6.81735e-87	96.77
g18	aspartate aminotransferase family protein	1.72335e-74	98.73
g31	two-component sensor histidine kinase BarA	1.20549e-84	95.58
g45	5-methyltetrahydropteroyltriglutamate--homocysteine methyltransferase	1.65733e-17	86.21
g72	glucose N-acetyltransferase 1	3.31343e-26	72.91
g101	enoyl- hydratase isomerase family	4.6562e-64	75.5
g102	Polyketide synthase	1.00065e-69	80.17
g116	methylcitrate synthase precursor	1.72755e-56	99.25
g122	Chitin synthase 1	2.93039e-92	92.8
g141	1,3-beta-glucanosyltransferase gel4	7.07325e-72	86.12
g155	polyketide synthase	7.00217e-23	61.92
g197	Sterol 24-C-methyltransferase erg-4	2.52676e-63	88.28
g199	Xylose isomerase-like TIM barrel	2.92723e-27	76.7
g202	glutathione S-transferase domain-containing protein	6.39815e-52	65.61
g203	Acyl transferase/acyl hydrolase/lysophospholipase	4.02713e-109	73.03
g204	DNA polymerase	2.39534e-69	74.03
g216	glycosyltransferase family 20	1.15626e-48	87.77
g218	related to protein N-acetyltransferase NAT2	1.54652e-83	70.76
g228	related to protein-L-isoaspartate(D-aspartate) O-methyltransferase	1.16703e-80	90.3
g229	putative MFS transporter	1.74663e-32	74.01
g235	gnat family protein	2.34973e-57	76.1
g254	transferase family protein	3.3371e-96	82.1
g261	putative nicotinamide mononucleotide adenylyl transferase	3.38181e-66	71.46
g273	polyketide synthase	7.06554e-22	66.09
g286	Aminotransferase class-III	1.19938e-127	88.21
g293	beta-ketoacyl synthase domain-containing protein	6.54048e-65	68.42
g295	glycosyltransferase family 31 protein	1.73068e-26	65.02
g308	transketolase	7.75046e-52	79.81
g373	Alpha-1,3/1,6-mannosyltransferase alg-2	7.93174e-118	86.15
g385	Putative lysine N-acyltransferase C17G9.06c	4.73091e-125	87.88
g386	related to hydrolases or acyltransferases (alpha/beta hydrolase superfamily)	1.56579e-65	76.26
g387	probable conserved mitochondrial protein	3.14872e-83	89.86
g403	glycosyltransferase family 28 domain-containing protein	2.28661e-19	65.04
g449	hypothetical protein AK830_g10270	2.83053e-50	81.91
g483	polyketide synthase	7.54034e-162	81.71
g486	TPA: O-methyltransferase, putative (AFU_orthologue; AFUA_4G14580)	1.64018e-66	78.82
g490	Nonribosomal peptide synthetase	1.21347e-72	66.59
g491	Ribonuclease H-like protein	1.10774e-57	60.63
g521	chalcone and stilbene synthase	7.85268e-93	82.23
g524	glycosyltransferase family 32 protein	7.89228e-170	77.75
g528	NACHT domain-containing protein isoform 1	1.76333e-14	55.36
g529	polyketide synthase 3	7.49412e-127	74.32
g532	Reducing polyketide synthase	1.05903e-92	85.9
g534	phosphoserine aminotransferase	4.21629e-83	91.85
g541	FAD binding domain-containing protein	1.91971e-43	71.71
g549	putative o-methyltransferase protein	1.81491e-117	84.73
g567	S-adenosyl-L-methionine-dependent methyltransferase	5.01968e-37	91.1
g582	polyketide synthase 3	3.79296e-57	88.9
g599	Enniatin synthase	4.91365e-116	71.54
g604	methyltransferase type 11	1.35034e-39	76.88
g607	amino acid adenylation	9.91263e-148	70.32
g608	predicted protein	3.04766e-98	65.47
g618	hypothetical protein AK830_g10771	1.02127e-79	69.02
g627	related to ornithine aminotransferase	2.72171e-50	86.1
g638	thioredoxin-like protein	3.59189e-92	83.55
g649	putative gnat family acetyltransferase protein	2.40417e-85	59.72
g657	non-ribosomal peptide synthetase	3.89924e-73	54.46
g659	6,7-dimethyl-8-ribityllumazine synthase	1.57839e-47	98.95
g688	Type I Iterative Polyketide synthase (PKS)	0	87.26
g699	cdp-alcohol phosphatidyltransferase protein	2.17124e-62	76.96
g705	CAIB/BAIF family protein	5.72375e-89	63.31
g733	probable orotate phosphoribosyltransferase	3.99833e-143	93.15
g748	N-acetyltransferase complex ARD1 subunit	3.06347e-137	87.24
g750	alpha/beta hydorlase superfamily protein	2.28408e-127	61.62
g777	TRI7 protein	0	82.38
g779	Glycosyl transferase	7.0912e-90	49.75
g795	CAS1 domain-containing protein	3.44704e-54	53.11
g797	putative polyketide synthase	0	81.12
g823	methyltransferase type 11 protein	1.57429e-102	77.28
g845	prolipoprotein diacylglyceryl transferase	1.16623e-13	77.27
g855	Aromatic amino acid aminotransferase	4.48048e-86	65.43
g881	TPA: arylamine N-acetyltransferase 4	7.0105e-159	67.26
g893	predicted protein	1.3329e-149	58.26
g911	hypothetical protein PHISP_08049	1.54922e-69	91.83
g921	glycosyltransferase family 64 protein	2.24647e-52	74.77
g931	glycosyltransferase family 28 domain-containing protein	0	72.6
g950	3-ketoacyl-CoA thiolase	0	92.3
g978	1,3-beta-glucanosyltransferase gel2	0	85.91
g979	arylamine N-acetyltransferase 3	9.57997e-38	60.53
g1005	moz represents a chromatin-associated acetyltransferase	1.32227e-176	77.27
g1021	3-acetyltrichothecene 15-o-acetyltransferase	0	86.7
g1030	related to mannosyltransferase alg2	6.78027e-107	82.44
g1033	methyltransferase type 11	2.2179e-70	53.64
g1052	nonribosomal peptide synthase, putative	2.01888e-155	65.76
g1083	destruxin synthetase, DtxS1	0	66.88
g1105	hypothetical protein AK830_g10016	1.92245e-79	69.03
g1111	urea active transporter	3.8158e-167	95.33
g1119	transferase family protein	8.72627e-145	65.85
g1127	methyltransferase type 12	0	82.58
g1141	Chitin synthase 6	2.9013e-111	96.89
g1147	nonribosomal peptide synthetase easA-like	0	72.35
g1154	O-acetylhomoserine (Thiol)-lyase	0	95.8
g1182	sphingosine n-acyltransferase lag1	0	82.91
g1202	hypothetical protein CDV36_001103	3.6566e-125	78.64
g1230	related to alpha-1,3-mannosyltransferases	0	73.9
g1240	sulfate adenylyltransferase	6.53418e-31	97.91
g1267	predicted protein	0	73.15
g1293	putative hydrolases or acyltransferase	1.66952e-48	59.5
g1298	predicted protein	0	86
g1318	hypothetical protein CDV36_004464	5.91346e-57	63.26
g1367	putative n-acetyltransferase gcn5 protein	4.28316e-64	68.05
g1369	histone-lysine N-methyltransferase ASH1L	0	76.15
g1379	amino acid adenylation	6.20399e-22	73.18
g1380	glycosyltransferase family 32 protein	3.64125e-142	73.08
g1381	glycosyltransferase family 64 protein	9.69149e-80	68.47
g1390	predicted protein	0	91.13
g1422	putative methyltransferase tdiE	1.02525e-165	81.36
g1437	glutathione s-transferase	3.62675e-118	71.39
g1469	cyclopropane-fatty-acyl-phospholipid synthase	0	93.3
g1482	Cytochrome P450	0	83.33
g1498	udp-glucosyltransferase yojk	0	82.46
g1504	ATP adenylyltransferase	4.24542e-88	61.48
g1508	6-methylsalicylic acid synthase	0	83.45
g1509	S-adenosyl-L-methionine-dependent methyltransferase	4.7369e-151	75.55
g1515	non-ribosomal peptide synthetase	8.90942e-47	71.55
g1522	predicted protein	0	88.3
g1534	related to exostosin-like 3	9.86906e-125	72.13
g1541	predicted protein	0	85.31
g1555	Succinyl-CoA:3-ketoacid-coenzyme A transferase	2.98371e-168	90.42
g1559	KR domain-containing protein	0	68.28
g1583	probable sterol carrier protein	1.31805e-146	89.41
g1598	putative o-methyltransferase protein	0	89.61
g1599	beta-glucanosyltransferase gel2	2.16532e-34	66.95
g1602	Protein-lysine N-methyltransferase EFM6	1.60525e-24	90.94
g1603	GNAT family N-acetyltransferase	7.41847e-63	56.37
g1606	glycosyltransferase family 31 protein	5.0184e-179	74.58
g1631	1,3-beta-glucanosyltransferase	0	81.17
g1642	Glutathione S-transferase/chloride channel, C-terminal	9.83592e-99	82.58
g1648	hypothetical protein AK830_g9287	7.75423e-144	83.69
g1686	dna polymerase sigma subunit	0	79.12
g1730	glycosyl transferase	0	81.13
g1731	Demethylmenaquinone methyltransferase	0	85.65
g1735	class I glutamine amidotransferase-like protein	1.31544e-133	73.49
g1739	queuine tRNA-ribosyltransferase	3.63373e-40	50.75
g1742	putative 3'-phosphoadenosine 5'-phosphosulfate sulfotransferase (paps reductase)	8.12778e-168	82.72
g1749	probable succinyl-CoA 3-ketoacid-coenzyme A transferase, mitochondrial precursor	0	88.48
g1758	methyltransferase type 11	2.52568e-37	60.11
g1775	phosphoserine aminotransferase	7.08605e-99	97.53
g1785	amino acid adenylation	0	74.53
g1799	trichothecene 3-o-acetyltransferase	0	83.02
g1841	hypothetical protein NA56DRAFT_749669	5.27561e-72	51.26
g1854	probable conserved mitochondrial protein	3.00419e-171	87.23
g1870	Cytochrome p450	5.47849e-113	68.07
g1900	AdoMet-dependent rRNA methyltransferase SPB1	0	88
g1909	TPA: O-methyltransferase, putative (AFU_orthologue; AFUA_4G14580)	0	63.09
g1910	Chitin synthase 6	0	73.07
g1935	S-adenosylmethionine-dependent methyltransferase	2.05446e-60	76.73
g1952	Glycosyltransferase, DXD sugar-binding region	2.19267e-90	63.03
g1962	trichothecene 8-O-isovaleryltransferase	0	79.5
g1977	destruxin synthetase	0	64.82
g1982	hypothetical protein DL768_004168	7.23891e-136	59.86
g2003	cyclochlorotine synthetase-like	0	71.27
g2021	hypothetical protein AK830_g10994	0	74.09
g2074	putative polyketide synthase	0	66.12
g2077	ethanolamine-phosphate cytidylyltransferase	0	91.26
g2096	2-oxoisovalerate dehydrogenase e2 component (dihydrolipoyl transacylase)	0	84.79
g2103	Farnesyl pyrophosphate synthase	0	92.23
g2104	cyclochlorotine synthetase-like	0	71.63
g2107	two-component osmosensing histidine kinase (Bos1)	2.12814e-17	62.97
g2109	predicted protein	0	78.61
g2112	predicted protein	0	90.72
g2127	beta-ketoacyl synthase domain-containing protein	0	71.4
g2146	aminotransferase class-III	9.42387e-110	86.24
g2164	Palmitoyltransferase PFA3	0	80.46
g2169	carnitine o-acetyltransferase	0	95.26
g2172	Omega-hydroxypalmitate O-feruloyl transferase	1.73245e-46	60.47
g2182	predicted protein	6.52683e-161	61.87
g2197	GDP-mannose-dependent alpha-mannosyltransferase	0	92.02
g2220	aromatic amino acid aminotransferase I	3.86255e-102	87.57
g2229	putative aminomethyltransferase, mitochondrial	0	89.96
g2232	utp-glucose-1-phosphate uridylyltransferase	1.13383e-28	77.01
g2233	probable UTP-glucose-1-phosphate uridylyltransferase	0	98.78
g2250	putative vegetative incompatibility protein het-e-1 protein	0	56.18
g2277	glycosyltransferase family 39	0	87.91
g2294	galactoside O-acetyltransferase	3.59106e-135	92.37
g2299	oligosaccharyl transferase complex subunit OST4	0	83.55
g2358	Eburicol 14-alpha-demethylase	0	85.26
g2376	Flavin amine oxidase	0	78.61
g2385	putative catechol O-methyltransferase 2	1.76459e-134	77.81
g2403	nonribosomal peptide synthetase	0	70.06
g2423	thiol methyltransferase	1.51716e-24	84.09
g2424	related to thiol methyltransferase	9.21141e-162	85.93
g2427	hypothetical protein AK830_g10321	6.08537e-91	76.53
g2450	hard surface induced protein	0	78.4
g2458	probable KTR5-putative mannosyltransferase	0	87.38
g2487	cobalamin-independent methionine synthase	0	94.83
g2498	mannose-1-phosphate guanylyltransferase	0	96.38
g2522	ATP phosphoribosyltransferase	0	91.62
g2525	hard surface induced protein 3	0	73.62
g2550	Demethylmenaquinone methyltransferase	2.85918e-125	77.38
g2571	putative methyltransferase	3.45612e-75	83.51
g2596	trimeric LpxA-like protein	5.19827e-59	82.52
g2624	phosphatidate cytidylyltransferase	0	92.74
g2627	Aminotransferase class-III	2.64306e-126	89.19
g2633	umta protein	1.38822e-165	75.48
g2636	related to diacylglycerol acyltransferase	0	91.06
g2637	protein-S-isoprenylcysteine O-methyltransferase	2.99874e-149	79.27
g2656	2-isopropylmalate synthase	0	77.02
g2689	poly [ADP-ribose] polymerase	0	76.41
g2694	probable acetyl-CoA C-acyltransferase precursor	0	89.17
g2695	hypothetical protein AK830_g6945	0	81.67
g2698	protein arginine N-methyltransferase	0	87.62
g2708	protein farnesyltransferase subunit beta	1.146e-114	78.2
g2749	putative E3 ubiquitin-protein ligase mug30	0	79.91
g2770	putative methyltransferase	1.27109e-162	82.39
g2773	hypothetical protein AK830_g1742	7.24145e-105	66.56
g2778	tRNA (guanine-N(1)-)-methyltransferase	6.89272e-130	75.67
g2782	hydrolase, carbon-nitrogen family protein	0	56.71
g2823	related to methionine synthase II (cobalamin-independent)	0	93.84
g2839	tRNA dimethylallyltransferase	0	87.55
g2846	O-methyltransferase mpaG	0	81.09
g2880	related to methyltransferase	0	87.61
g2897	hypothetical protein CEP53_005173	4.83814e-88	79.3
g2913	4-O-dimethylallyl-L-tyrosine synthase	2.57106e-166	74.94
g2918	Serine O-acetyltransferase	0	85.65
g2958	Acyl transferase/acyl hydrolase/lysophospholipase	3.14574e-102	73.49
g2961	hypothetical protein AK830_g10237	0	78.82
g2966	probable MNN2-type II membrane protein	9.56382e-177	68.26
g2991	hypothetical protein A0O28_0106480	9.31204e-119	57.18
g3026	hypothetical protein AK830_g8491	5.63044e-57	83.4
g3032	hypothetical protein VE00_03538	0	83.14
g3040	related to hydrolases or acyltransferases (alpha/beta hydrolase superfamily)	6.28104e-177	85.43
g3045	S-adenosylmethionine-dependent methyltransferase	3.61739e-34	77.33
g3047	Sterol 3-beta-glucosyltransferase UGT80A2	0	83.66
g3061	transferase family-domain-containing protein	0	65.23
g3071	sphingosine N-acyltransferase lag1	8.06046e-169	68.72
g3072	dolichyl-phosphate-mannose-protein mannosyltransferase	4.32863e-174	91.78
g3077	hypothetical protein CDV36_004543	0	87.03
g3101	Putative lysine N-acyltransferase C17G9.06c	0	84.97
g3102	related to COQ2-para-hydroxybenzoate--polyprenyltransferase	0	81.96
g3109	GNAT family acetyltransferase	1.04162e-79	78.01
g3114	methyltransferase domain-containing protein	2.39128e-86	77.91
g3116	Type I Iterative Polyketide synthase (PKS)	0	83.67
g3154	e3 ubiquitin- ligase ari4	3.61361e-67	65.88
g3181	gnat family	2.82115e-135	91.93
g3195	2-isopropylmalate synthase	3.28231e-37	53.34
g3205	beta-ketoacyl synthase domain-containing protein	0	75.18
g3214	putative subunit of Golgi mannosyltransferase complex	2.98136e-118	75.02
g3257	methyltransferase domain-containing protein	4.65143e-34	56.17
g3286	fic doc family protein	1.32738e-177	79.54
g3288	SAM-dependent methyltransferase	2.18658e-106	68.5
g3310	amidase family protein	2.41083e-163	66.97
g3317	mannan polymerase complexes MNN9 subunit	0	93.93
g3332	glycosyltransferase family 31 protein	0	77.8
g3339	predicted protein	0	90.31
g3356	Trichothecene 3-O-acetyltransferase	2.93425e-176	63.01
g3381	related to human BTHS gene involved in Barth syndrome	0	80.39
g3390	predicted protein	0	76.65
g3426	TAM domain methyltransferase	5.03154e-162	82.19
g3443	CCR4-NOT transcription complex subunit 4	0	76.25
g3454	predicted protein	0	74.57
g3465	Dolichyl-diphosphooligosaccharide--protein glycosyltransferase subunit 1	0	89.68
g3480	glutamyl-trna amidotransferase subunit a protein	0	69.39
g3483	predicted protein	0	90.99
g3494	Acyl-CoA N-acyltransferase	1.49292e-132	95.29
g3540	glycosyltransferase family 1 protein	3.52225e-23	75.15
g3549	CTP synthase	1.70396e-68	91.72
g3557	gnat family n-acetyltransferase	1.24101e-100	86.83
g3558	23S rRNA (-2'-O)-methyltransferase	0	92.11
g3591	hypothetical protein AK830_g327	0	77.51
g3600	glutathione S-transferase II	2.16698e-172	86.17
g3609	polyketide synthase	0	72.9
g3619	putative amidase	0	83.91
g3658	putative catechol O-methyltransferase 2	1.05862e-174	83.91
g3695	nonribosomal peptide synthase	0	69.24
g3711	nonribosomal peptide synthetase	0	68.27
g3721	nonribosomal peptide synthase Pes1	2.44693e-49	55.2
g3727	proteinrelated to nuclear pore protein	4.60611e-61	58.74
g3772	polyketide synthase	0	86.69
g3776	nonribosomal peptide synthetase	0	71.41
g3796	related to 5',5'''-P-1,P-4-tetraphosphate phosphorylase 2	1.21441e-167	79.69
g3797	arylsulfotransferase protein	0	71.82
g3831	CorA, Mg2+ and Co2+ transporter	1.29704e-46	44.78
g3865	6-methylsalicylic acid synthase	0	76.5
g3878	related to methylated-DNA--protein-cysteine methyltransferase	3.9659e-81	82.05
g3882	Trichothecene 3-O-acetyltransferase	1.40181e-152	74.16
g3899	related to methyltransferase	7.86545e-154	77.71
g3920	Pentafunctional AROM polypeptide	0	90.32
g3936	endothelin-converting enzyme 2	7.07017e-116	82.39
g3943	cdp-diacylglycerol-inositol 3-phosphatidyltransferase	0	87.28
g3946	glycosyltransferase family 64 protein	1.37625e-124	77.19
g3970	glycosyltransferase family 1	4.29748e-173	71.48
g4005	Diacylglycerol O-acyltransferase 2A	0	77.74
g4054	methylene-fatty-acyl-phospholipid synthase	9.26217e-105	81.37
g4085	1-acyl-sn-glycerol-3-phosphate acyltransferase	2.28812e-162	84.32
g4100	Methyltransferase type 11	7.72172e-57	50.87
g4111	ibr finger domain containing protein	9.05268e-45	60.14
g4122	glutathione S-transferase domain-containing protein	4.5439e-33	68.35
g4146	putative polyketide synthase	0	75.46
g4148	related to methyltransferase	1.07046e-171	81.5
g4151	vacuolar sorting pep5	0	89.52
g4152	hypothetical protein FPOA_01657	1.86493e-116	69.63
g4160	N-hydroxyarylamine O-acetyltransferase	0	91.26
g4164	putative acyltransferase	0	91.79
g4197	phosphatidate cytidylyltransferase	0	91.88
g4233	Pisatin demethylase-like protein	0	80.82
g4238	probable dolichyl-phosphate-mannose--protein mannosyltransferase	0	95.19
g4263	UbiA prenyltransferase family-domain-containing protein	5.34713e-73	66.2
g4276	polyketide synthase	0	80.15
g4281	related to exostosin-like 3	2.24149e-168	74.4
g4282	protein serine/threonine kinase, putative	3.16814e-104	39.12
g4286	probable transaldolase	0	85.99
g4290	allantoate permease	0	86.37
g4295	sterol O-acyltransferase	0	87.69
g4307	glutathione S-transferase	2.91103e-157	90.54
g4310	related to glutathione transferase omega 1	2.38128e-103	74.98
g4326	kynurenine-oxoglutarate transaminase	1.78944e-63	65.58
g4346	Dihydrolipoyllysine-residue succinyltransferase component of 2-oxoglutarate dehydrogenase complex, mitochondrial	0	90.66
g4366	predicted protein	0	88.98
g4370	Sterol 24-C-methyltransferase erg-4	0	88.55
g4375	amidophosphoribosyltransferase	0	76.88
g4387	ubiquitin-protein ligase e3 c	0	92.09
g4417	4-hydroxybenzoate hexaprenyltransferase	0	84.51
g4419	geranylgeranyl transferase type-2 subunit alpha	4.77199e-151	77.48
g4420	3-ketoacyl-CoA thiolase	7.40796e-42	95.9
g4447	alpha 1,6-mannosyltransferase	0	85.82
g4467	Poly(A) polymerase	0	85.24
g4477	Homocitrate synthase	8.37068e-64	90.34
g4485	probable CAIB/BAIF family enzyme	0	85.74
g4511	nodulation protein L	3.87726e-57	76.2
g4541	protein serine/threonine kinase, putative	5.40383e-87	49.46
g4547	Leucine carboxyl methyltransferase 1	5.9255e-167	75.37
g4565	polyketide synthase, putative	0	63.65
g4578	glutamine amidotransferase	2.72e-146	90.18
g4604	Dihydrolipoyllysine-residue acetyltransferase component of pyruvate dehydrogenase complex, mitochondrial	0	91.89
g4607	ubiquitin-protein ligase e3 c	0	75.41
g4672	hypothetical protein L207DRAFT_511714	1.35774e-71	61.19
g4686	putative o- protein	0	89.08
g4687	related to methyltransferase	0	84.3
g4695	related to alpha-1,2-galactosyltransferase	0	83.25
g4703	mRNA cap guanine-N7 methyltransferase	0	91.31
g4717	exostosin 3	0	83.08
g4733	aspartate aminotransferase	0	80.52
g4735	ethanolaminephosphotransferase	0	92.01
g4742	nonribosomal peptide synthase	0	62.71
g4783	capsule biosynthesis phosphatase	0	87.99
g4790	Type I Iterative Polyketide synthase (PKS)	0	85.23
g4795	1,3-beta-glucanosyltransferase gel2	3.50446e-180	85.74
g4802	Alpha-1,2-mannosidase family protein	4.64634e-89	66.06
g4813	methyltransferase domain-containing protein	0	84.87
g4889	hypothetical protein PEBR_01168	0	84.94
g4890	gnat family	2.33804e-126	70.85
g4918	putative transesterase protein	0	83.83
g4946	related to nicotinate phosphoribosyltransferase	0	94.21
g4948	hypothetical protein FIE12Z_9003	0	89.77
g4955	RNA cytidine acetyltransferase	0	95.56
g4956	related to polysaccharide synthase Cps1	0	92.48
g4974	2-oxoglutarate dehydrogenase, mitochondrial	6.50542e-126	81.81
g4975	2-oxoglutarate dehydrogenase, mitochondrial	1.50435e-74	91.92
g4976	dihydrolipoyllysine-residue succinyltransferase, E2 component	0	82.11
g4982	Ornithine carbamoyltransferase, mitochondrial	0	92.49
g4987	related to GNAT family N-acetyltransferase	1.74208e-61	74.19
g5010	Fic/DOC family protein	1.16195e-161	67.89
g5012	nonspecific lipid-transfer protein, mitochondrial precursor	0	93.28
g5026	Glycosyltransferase family 32 protein	7.84424e-153	71.68
g5032	Enoyl-hydratase isomerase family	0	82.48
g5051	related to glutathione S-transferase GST-6.0	2.73251e-96	71.57
g5090	cell wall glycosyl hydrolase protein	2.64577e-38	74.84
g5113	alpha-methylacyl-CoA racemase	0	84.62
g5123	GPI mannosyltransferase 3	0	85.92
g5133	polyketide synthase	0	81.49
g5143	related to A.ambisexualis antheridiol steroid receptor	7.29681e-99	94.22
g5147	galactinol synthase	7.9129e-160	80.3
g5154	related to HSD1 ER membrane protein	0	81.5
g5157	aminoglycoside phosphotransferase	0	85.29
g5159	glycosyltransferase family 32 protein	2.66546e-119	71.76
g5181	glycosyltransferase family 31	0	83.84
g5188	hypothetical protein AK830_g7249	0	65.9
g5210	GNAT family acetyltransferase	9.00407e-71	64.74
g5221	choline-phosphate cytidylyltransferase	0	83.84
g5243	arginine-tRNA-protein transferase	0	83.52
g5272	related to pisatin demethylase	2.42554e-158	87.25
g5273	pisatin demethylase	0	81.5
g5275	isopenicillin-N N-acyltransferase	4.92694e-158	93.07
g5283	NAD(P)-binding domain protein	0	93.76
g5295	aromatic aminotransferase Aro8	4.29916e-78	59.31
g5327	AFG3 family protein	0	91.82
g5381	Demethylsterigmatocystin 6-O-methyltransferase	0	67.11
g5388	related to trans-aconitate 3-methyltransferase	5.33839e-160	78.87
g5415	predicted protein	0	94
g5425	Adenylyltransferase and sulfurtransferase uba4	0	89.42
g5439	alpha methylacyl- racemase protein	0	77.53
g5453	Serine hydroxymethyltransferase, cytosolic	0	97.13
g5455	nicotinamide-nucleotide adenylyltransferase 2	2.51433e-155	84.39
g5478	putative mannosyltransferase KTR4	0	89.64
g5507	probable mitochondrial ribosomal protein L2 of the large subunit	0	94.39
g5514	tRNA (uracil-O(2)-)-methyltransferase	0	77.38
g5524	related to methyltransferase involved in pre-rRNA cleavage	0	81.96
g5526	hypothetical protein AK830_g7686	3.45018e-156	76.73
g5542	2-isopropylmalate synthase	1.18344e-24	50.89
g5575	1-acyl-sn-glycerol-3-phosphate acyltransferase	3.32111e-169	83.34
g5599	hypothetical protein AK830_g9042	0	65.63
g5603	predicted protein	1.71224e-156	84.35
g5628	Phosphatidylinositol N-acetylglucosaminyltransferase gpi3 subunit	0	92.99
g5635	putative hydrolase or acyltransferase of alpha beta superfamily protein	9.76997e-140	73.95
g5641	glutathione s-transferase	0	63.1
g5642	related to glutathione S-transferase	2.5329e-116	82.08
g5654	rrna methyltransferase mitochondrial	0	70.72
g5661	related to protein N-acetyltransferase NAT2	4.17277e-126	73.19
g5700	Glycolipid 2-alpha-mannosyltransferase 1	0	81.39
g5720	phosphoribosylglycinamide formyltransferase	5.2006e-132	87.65
g5728	Nonribosomal peptide synthetase dtxS1	0	66.34
g5730	Homoserine O-acetyltransferase	0	90.63
g5736	putative O-acetyltransferase CAS1	1.06253e-30	70.44
g5738	hypothetical protein AK830_g1512	0	76.24
g5790	ATP-citrate synthase subunit 1	0	97.54
g5802	S-adenosyl-L-methionine-dependent methyltransferase	0	58.17
g5813	putative o-methyltransferase protein	1.14764e-118	84.34
g5824	TPA: arylamine N-acetyltransferase 6	0	84.34
g5837	Dolichyl pyrophosphate Glc1Man9GlcNAc2 alpha-1,3-glucosyltransferase	0	94.99
g5883	Type I Iterative Polyketide synthase (PKS)	0	72.17
g5919	hypothetical protein FOXG_09895	8.68271e-59	64.39
g5933	predicted protein	0	86.84
g5947	methyltransferase domain-containing	2.68079e-108	84.02
g5948	toxA protein	1.00007e-96	68.46
g5953	related to pyruvate dehydrogenase complex protein X precursor, dihydrolipoamide acetyltransferase comp	0	85.19
g5973	Putative glycosyltransferase C4F11.04c	1.57953e-176	76.52
g5975	Acyl-CoA N-acyltransferase	5.23495e-87	64.16
g5983	hypothetical protein NECHADRAFT_86778	1.33598e-72	68.16
g5995	hypothetical protein PHISP_04598	3.49852e-19	57.59
g6036	S-adenosyl-L-methionine-dependent methyltransferase	4.02664e-89	69.83
g6048	Mannose-1-phosphate guanyltransferase	0	97.86
g6082	class I glutamine amidotransferase-like protein	3.89539e-148	88.73
g6088	acetyltransferase protein	3.28459e-83	78.71
g6093	methyltransferase domain-containing protein	3.1214e-76	61.37
g6097	maleylacetoacetate isomerase	1.69163e-121	83.51
g6106	Alpha-1,2-mannosyltransferase MNN2	0	72.03
g6114	related to HOL1, putative substrate-H+ antiporter	4.02413e-111	68.5
g6144	hypothetical protein AK830_g10516	2.50987e-139	60.3
g6146	Tam domain methyltransferase	3.64753e-33	67.66
g6154	Polyketide synthase	0	74.21
g6155	UbiA prenyltransferase	1.60566e-70	67.08
g6223	O-methyltransferase mpaG	1.79785e-40	80.84
g6234	aminoglycoside 3 -phosphotransferase choline kinase protein	4.96483e-32	55.24
g6235	glycosyltransferase family 4	0	90.88
g6273	probable succinyl-CoA:3-ketoacid-coenzyme A transferase, mitochondrial precursor	6.11796e-134	98.8
g6274	Succinyl-3-ketoacid-coenzyme a transferase	0	80.65
g6284	Thiosulfate sulfurtransferase TUM1	0	91
g6304	UDP-Glycosyltransferase/glycogen phosphorylase	0	70.09
g6321	Acyltransferase LovD	0	80.82
g6335	S-adenosylmethionine synthase	0	97.56
g6339	n-hydroxyarylamine sulfotransferase	4.27049e-152	81
g6368	putative transferase CAF17, mitochondrial	0	89.23
g6374	Phosphatidylethanolamine N-methyltransferase	0	88.31
g6392	class I glutamine amidotransferase-like protein	6.13034e-88	74.87
g6395	enoyl- hydratase isomerase family	0	79.38
g6437	phosphopantetheine adenylyltransferase	0	76.27
g6455	nonribosomal peptide synthase	0	68.31
g6457	polyketide synthase	0	88.99
g6486	GCN5-related N acetyltransferase	2.30208e-143	71.48
g6521	amino acid adenylation	0	65.18
g6563	glycosyltransferase family 31	0	75.39
g6569	Protein pyrABCN	0	96.21
g6586	E3 ubiquitin-protein ligase arih1l	2.24719e-170	55.3
g6587	Putative lipase ROG1	0	83.13
g6600	glutathione s-transferase	2.62499e-155	86.36
g6612	related to galactosyltransferase associated protein kinase P58/GTA	0	89.64
g6613	related to DUF185 domain protein	0	84.55
g6615	Peptidyl-prolyl cis-trans isomerase-like 2	0	90.39
g6667	DNA repair protein rhp54	0	94.49
g6672	polyketide synthase	0	73.91
g6674	4-hydroxybenzoate polyprenyl transferase	0	74.19
g6677	hypothetical protein AK830_g1390	2.2707e-173	83.41
g6688	CoA-transferase family III	0	88.5
g6689	hypothetical protein BP5796_09693	2.99556e-27	62.25
g6694	Conidial yellow pigment biosynthesis polyketide synthase	0	61.33
g6706	hypothetical protein AK830_g12608	0	77.29
g6709	homocysteine S-methyltransferase	0	81.98
g6734	15-O-acetyltransferase-like protein	1.81103e-108	56.38
g6744	acetylglutamate synthase	0	75.69
g6752	gnat family acetyltransferase	3.63135e-96	74.72
g6765	serine palmitoyltransferase	0	93.34
g6810	hypothetical protein CDV36_006288 [Fusarium sp. AF-12]	3.14459e-62	58.3
g6830	ThiJ/PfpI family protein	4.87535e-84	71.06
g6855	related to E.coli galactoside O-acetyltransferase	4.27437e-138	88.88
g6870	nol1r protein	0	85.58
g6886	Anthranilate phosphoribosyltransferase	0	91.46
g6887	related to uracil phosphoribosyltransferase	4.23205e-125	84.49
g6914	Beta-1,2-xylosyltransferase 1	0	77.7
g6925	S-adenosyl-L-methionine-dependent methyltransferase	7.41745e-168	83.69
g6932	Chitin synthase 2	3.35228e-17	90.43
g6947	tRNA (adenine(58)-N(1))-methyltransferase catalytic subunit trm61	0	84.92
g6975	Sterol 24-C-methyltransferase	0	96.57
g7014	s-adenosylmethionine-diacylglycerol 3-amino-3-carboxypropyl transferase	0	93.9
g7023	related to lipoyltransferase	0	82.13
g7025	predicted protein	6.79534e-115	80.33
g7026	Phospholipid:diacylglycerol acyltransferase	0	91.04
g7034	2-isopropylmalate synthase	1.05789e-40	50.18
g7053	related to IBR finger domain protein	4.86166e-70	64.94
g7072	acetyltransferase protein	2.03688e-66	71.71
g7078	related to methyltransferase	0	87.08
g7080	putative methyltransferase domain-containing protein	9.62626e-46	64.46
g7114	Palmitoyltransferase AKR1	0	91.32
g7146	queuine tRNA-ribosyltransferase	1.88211e-40	50.44
g7178	methyltransferase domain-containing protein	1.97873e-82	75.93
g7199	Protein arginine N-methyltransferase 1	0	94.09
g7211	Uracil phosphoribosyltransferase	1.47842e-163	85.75
g7222	glucose N-acetyltransferase 1	3.31343e-26	74.55
g7229	putative hexaprenyl pyrophosphate synthase, mitochondrial	0	90.53
g7268	related to Putative nicotinamide N-methyltransferase	8.00627e-141	85.1
g7269	related to Putative nicotinamide N-methyltransferase	0	89.72
g7291	uncharacterized protein FFUJ_10676	5.31001e-165	81.96
g7303	alpha- -mannosyltransferase	1.1647e-61	91.93
g7387	mannose phospho-dolichol synthase	9.63577e-168	97.34
g7390	glycosyltransferase family 20	0	91.98
g7401	averantin oxidoreductase	0	81.56
g7419	related to TAM domain methyltransferase	1.79031e-100	61.82
g7438	reducing type I polyketide synthase	0	64.34
g7441	hypothetical protein CEP52_014523	7.36118e-25	54.84
g7444	transferase family protein	6.10889e-134	83.04
g7449	methyltransferase	2.07047e-90	83.67
g7489	cytochrome P450 52A11	0	86.14
g7507	glucosyl-3-phosphoglycerate synthase	1.48705e-103	68.73
g7513	related to LysR family regulatory protein	8.62915e-128	61.4
g7520	predicted protein	0	89.85
g7530	E3 ubiquitin-protein ligase BRE1	0	93.29
g7563	Polyketide synthase-nonribosomal peptide synthetase	0	84.71
g7565	S-adenosyl-L-methionine-dependent methyltransferase	1.08471e-161	72.56
g7577	related to pisatin demethylase / cytochrome P450 monooxygenase	0	71.87
g7596	Spermidine synthase	0	85.99
g7598	AAA ATPase	0	84.86
g7684	related to diphthamide synthesis protein DPH2	0	85.87
g7708	arylsulfotransferase-like protein	6.78628e-166	56.78
g7759	Methionine vitamin-b12	5.61628e-53	71.69
g7760	Caffeoyl-CoA O-methyltransferase 1	3.50268e-112	77.2
g7802	glycolipid 2-alpha-mannosyltransferase	4.30965e-68	48.22
g7814	Beta-1,2-xylosyltransferase 1	0	81.76
g7847	Ribosomal RNA small subunit methyltransferase NEP1	0	95.83
g7864	Transcriptional repressor XBP1	7.83214e-177	66.16
g7874	glutamyl-tRNA amidotransferase	2.41813e-94	72.96
g7914	Palmitoyltransferase ERF2	0	85.83
g7916	glycosyltransferase family 2	0	84.2
g7918	oligosaccharyl transferase STT3 subunit	0	90.47
g7954	Glucose N-acetyltransferase 1	2.41907e-114	78.14
g7970	glycosyltransferase family 20	0	92.48
g7977	related to APC11 Subunit of the anaphase promoting complex	5.54255e-43	78.04
g7979	Ubiquitin-conjugating enzyme E2-20 kDa	3.19345e-113	93.33
g7992	tRNA wybutosine-synthesizing protein 4	0	76.9
g8006	hypothetical protein AK830_g12374	4.39336e-150	62.34
g8010	hypothetical protein AK830_g3808	0	76.03
g8013	Formyltetrahydrofolate deformylase	0	93.89
g8052	UDP-N-acetylglucosamine 1-carboxyvinyltransferase	0	78.01
g8070	mannan polymerase II complex ANP1 subunit	0	92.18
g8086	non-reducing polyketide synthase 1	0	69.83
g8101	predicted protein	0	90.87
g8117	amidophosphoribosyltransferase	0	71.93
g8139	arylamine N-acetyltransferase	4.20278e-23	43.21
g8192	glycosyltransferase family 31 protein	5.82552e-90	76.41
g8195	thiamine biosynthetic enzyme	0	94.92
g8200	predicted protein	0	83.08
g8205	related to geranylgeranyltransferase beta subunit	0	89.76
g8211	KR domain-containing protein	0	78.65
g8232	tRNA(Thr) (Cytosine(32)-N(3))-methyltransferase	1.26893e-152	86.57
g8233	transferase family protein	3.65174e-137	94.72
g8241	ribosomal n-lysine methyltransferase 4	0	85.82
g8256	Histone acetyltransferase type B catalytic subunit	0	86.38
g8271	Histone-lysine N-methyltransferase, H3 lysine-4 specific	0	84.94
g8326	glutathione transferase	0	65.4
g8333	Acyl-CoA N-acyltransferase	7.94691e-89	51.27
g8335	2,2-dialkylglycine decarboxylase	1.57626e-56	74.98
g8350	Lysophospholipid acyltransferase	0	89.24
g8358	related to glycogenin-2 beta	0	70.24
g8361	destruxin synthetase	0	62.95
g8363	putative polyketide synthase protein	0	77.7
g8404	Dol-P-Man:Man(5)GlcNAc(2)-PP-Dol alpha-1,3-mannosyltransferase	0	88.51
g8437	GPI-anchored wall transfer protein 1	0	91.02
g8465	longevity-assurance protein 1	0	81.79
g8470	uroporphyrin-III C-methyltransferase/precorrin-2 dehydrogenase/sirohydrochlorin ferrochelatase	0	93.25
g8504	cytochrome p450 oxidoreductase	0	80.49
g8525	glycosyltransferase family 17	0	81.89
g8555	ccr4-not transcription complex subunit 4	1.034e-48	96.66
g8562	hypothetical protein BN1723_009427	1.74605e-68	55.34
g8586	sterol o-acyltransferase	0	83.32
g8592	transferase family protein	0	60.32
g8594	Chitin synthase 6	0	71.62
g8596	Protein PBN1	0	76.69
g8630	glycosyl transferase, group 2 family protein	0	75.16
g8654	related to methyltransferase	2.4624e-157	74.62
g8683	Alcohol acetyltransferase	9.71066e-167	65.78
g8688	Glycosyltransferase family 90 protein	0	67.59
g8694	nonribosomal peptide synthase	0	64.43
g8699	predicted protein	0	84.16
g8709	DNA damage response wss1	0	79.71
g8711	Protoheme IX farnesyltransferase, mitochondrial	0	87.4
g8712	hypothetical protein AK830_g1888	0	86.68
g8718	Palmitoyltransferase PFA5	0	79.34
g8738	glycoside hydrolase family 72 protein	0	77.7
g8753	hypothetical protein AK830_g7718	0	71.04
g8767	Methyltransferase type 12	0	84.28
g8768	putative O-methyltransferase	0	83.57
g8769	putative polyketide synthase	0	76.48
g8779	Glutamyl-tRNA(Gln) amidotransferase subunit A, mitochondrial	0	89.52
g8802	methyltransferase type 11	3.73373e-124	58.41
g8803	putative glutathione-dependent formaldehyde-activating	5.06169e-75	75.26
g8827	related to lysophosphatidic acid acyltransferase endophilin/SH3GL, involved in synaptic vesicle formation	0	84.74
g8829	Pyoverdine biosynthesis	2.18915e-27	79.03
g8830	transferase family protein	3.73874e-26	71.09
g8833	Sterigmatocystin 8-O-methyltransferase	1.85341e-160	84.41
g8835	allantoate permease	0	80.87
g8857	gnat family acetyltransferase	2.64885e-75	76.12
g8871	Glutamyl-tRNA(Gln) amidotransferase subunit A-like protein	0	82.37
g8889	Putative dolichyl pyrophosphate Man9GlcNAc2 alpha-1,3-glucosyltransferase	0	89.76
g8917	predicted protein	0	89.37
g8926	predicted protein	1.20657e-110	89.25
g8934	udp-glucuronosyltransferase 1-7	0	74
g8971	gcn5-related n-acetyltransferase	3.6639e-95	75.66
g8978	related to protein-L-isoaspartate(D-aspartate) O-methyltransferase	1.10641e-129	88.53
g8996	methylated-DNA-protein-cysteine methyltransferase like protein	6.06784e-74	87.93
g9013	Aminoglycoside phosphotransferase	0	70.44
g9020	methyltransferase 13	4.92765e-115	84.56
g9053	related to TAM domain methyltransferase	2.88299e-159	78.43
g9071	glycosyltransferase family 69 protein	0	78.93
g9072	probable dolichyl-phosphate-mannose--protein O-mannosyltransferase	0	93.28
g9095	methyltransferase domain-containing protein	5.14291e-81	65.7
g9117	Histone-lysine N-methyltransferase, H3 lysine-79 specific	0	89.69
g9120	hypothetical protein FPOA_04141	2.75338e-11	63.22
g9166	probable METHIONYL-TRNA SYNTHETASE, mitochondrial	6.58875e-118	81
g9167	putative methionine--tRNA ligase, mitochondrial	0	79.94
g9168	nuclear transport factor 2, Eukaryote	4.4455e-92	84.66
g9169	protein farnesyltransferase/geranylgeranyltransferase type I alpha subunit	0	85.97
g9182	related to pisatin demethylase (cytochrome P450)	0	88.61
g9196	hypothetical protein VE03_01190	0	54.16
g9219	Beta-1,2-xylosyltransferase 1	0	74.97
g9222	predicted protein	4.67035e-51	67.86
g9223	Acetyl-CoA hydrolase	0	92.3
g9246	related to N-methyltransferases	0	96.14
g9283	probable cytochrome P450 51 (eburicol 14 alpha-demethylase)	0	92.07
g9303	PKSN polyketide synthase for alternapyrone biosynthesis protein	0	65.84
g9324	Aspirochlorine biosynthesis protein N	1.1192e-166	84.85
g9328	hypothetical protein AJ80_05699	0	86.36
g9330	Ent-kaurene synthase	1.92932e-107	54.58
g9332	Phosphatidylethanolamine N-methyltransferase	6.33649e-125	44.25
g9337	methyltransferase domain-containing	8.55937e-83	73.61
g9359	putative gnat family acetyltransferase protein	3.30723e-95	62.37
g9443	oligosaccharyl transferase STT3 subunit	0	94.95
g9472	glutathione S-transferase	5.26493e-133	85.05
g9478	Putative glutamine amidotransferase-like protein C13C5.04	3.7004e-162	86.92
g9481	GPI ethanolamine phosphate transferase 1	0	84.15
g9492	lipoyloctanoyl transferase	4.15982e-148	77.45
g9525	predicted protein	6.54324e-72	63.86
g9539	s-adenosylmethionine-dependent methyltransferase family	1.85348e-180	93.3
g9592	1,3-beta-glucanosyltransferase gel1	0	79.77
g9599	glucosamine-phosphate n-acetyltransferase	6.63777e-103	91.55
g9636	glycolipid 2-alpha-mannosyltransferase	0	75.98
g9647	protein mida like protein	0	89.51
g9666	hypothetical protein CEP54_002371	2.70935e-47	71.33
g9667	hypothetical protein AK830_g12217	0	67.88
g9679	Dimethyladenosine transferase	0	91.21
g9693	UDP-glucose:glycoprotein glucosyltransferase	0	81.13
g9699	phosphatidylinositol class h	9.46505e-95	82.48
g9706	methyl transferase	8.27069e-175	81.95
g9711	glutathione S-transferase	2.92718e-130	89.94
g9739	trimeric LpxA-like protein	8.72309e-122	79.99
g9740	phytoene dehydrogenase	0	75.02
g9762	S-adenosyl-L-methionine-dependent methyltransferase	0	85.61
g9768	benzoate 4-monooxygenase cytochrome p450	0	85.66
g9775	acetyltransferase, CysE/LacA/LpxA/NodL family	2.31604e-88	73.17
g9779	Glycerol-3-phosphate acyltransferase	0	92.87
g9795	KR domain-containing protein	0	70.96
g9806	related to methyltransferase	8.95351e-97	77.43
g9866	aspartate aminotransferase	0	73.78
g9870	related to TAM domain methyltransferase	2.84366e-95	88
g9874	epoxide hydrolase	5.60827e-24	77.7
g9875	hypothetical protein NECHADRAFT_82885	3.54668e-138	64.24
g9876	GNAT family acetyltransferase, putative	2.3963e-66	70.4
g9877	uracil phosphoribosyltransferase	2.30171e-138	87.06
g9929	cation transporter	1.2555e-115	87.44
g10001	predicted protein	0	92.3
g10003	glutathione S-transferase	3.30079e-106	76.85
g10050	probable aspartate aminotransferase, mitochondrial precursor	0	88.92
g10063	N-acetyltransferase	7.66865e-111	91.33
g10067	tRNA(His) guanylyltransferase	0	90.16
g10073	hypothetical protein AK830_g6462	4.39663e-130	61.43
g10074	related to tRNA nucleotidyltransferase	0	85.11
g10080	predicted protein	0	92.03
g10091	related to ariadne-2 protein	0	63.5
g10094	glycosyl transferase	0	74.02
g10097	alpha-1,2-mannosidase family protein	1.94637e-176	68.39
g10106	non-ribosomal peptide synthetase	1.86125e-43	72.06
g10113	Mannosyl transferase	0	84.4
g10158	protein arginine N-methyltransferase 3	0	85.54
g10159	Ribosomal protein arginine N-methyltransferase rmt3	0	83.34
g10163	putative aminotransferase	2.14255e-51	76.9
g10166	glycosyltransferase family 2	0	90.01
g10169	putative polyketide synthase protein	0	71.61
g10176	peroxysomal citrate synthase	0	94.21
g10187	transferase family protein	0	86.06
g10188	transferase family protein	0	75.44
g10191	CoA-transferase family III	1.65102e-154	66.34
g10209	related to TAM domain methyltransferase	0	86.37
g10221	hypothetical protein AK830_g5439	3.14816e-142	61.41
g10265	AIG2 family protein	9.33166e-122	74.12
g10269	glutathione s-transferase	1.3652e-31	83.8
g10325	cyclopropane-fatty-acyl-phospholipid synthase	0	82.81
g10377	Chitin synthase 4	0	91.48
g10396	putative transesterase	0	80.15
g10407	predicted protein	0	83.92
g10430	GPI ethanolamine phosphate transferase 2	0	87.45
g10448	probable methionine synthase, vitamin-b12 independent	0	90.89
g10493	Acyl-CoA N-acyltransferase	1.26242e-98	75.85
g10523	Acetyl-CoA acetyltransferase	0	95.56
g10533	hypothetical protein AK830_g5766	0	79.08
g10575	dolichyl-phosphate mannosyltransferase polypeptide 2, regulatory subunit	1.67518e-37	96.45
g10587	glycosyltransferase family 32 protein	8.04042e-140	68.98
g10595	Histone acetyltransferase GCN5	0	97.61
g10605	predicted protein	0	91.84
g10615	hypothetical protein AK830_g7852	0	52.23
g10624	Initiation-specific alpha-1,6-mannosyltransferase	1.55103e-75	61.45
g10656	Adenine phosphoribosyltransferase	1.67648e-123	89.85
g10664	glycosyltransferase family 2	0	78.58
g10673	Sphingolipid C9-methyltransferase 2	0	95.17
g10675	predicted protein	0	87.46
g10687	GCN5-related N-acetyltransferase	2.27545e-86	67.71
g10689	tRNA (guanine(26)-N(2))-dimethyltransferase	0	87.58
g10764	predicted protein	3.50285e-175	63.34
g10769	Secondary metabolism regulator LAE1	9.28529e-27	80.15
g10776	cytochrome P450	0	69.12
g10789	GPI mannosyltransferase 4	0	88.88
g10805	O-methyltransferase	3.02023e-138	62.99
g10807	predicted protein	0	89.79
g10812	acyltransferase vps66	0	88.67
g10820	aromatic prenyltransferase	0	77.74
g10837	hypothetical protein TRIVIDRAFT_190951	1.40337e-74	76.02
g10844	Queuine tRNA-ribosyltransferase catalytic subunit	0	94.66
g10876	putative glutamyl-trna amidotransferase protein	0	78.12
g10879	Dihydroxyacetone synthase	6.6603e-34	64.14
g10905	hypothetical protein AK830_g1082	0	84.14
g10949	nonribosomal peptide synthase	0	66.03
g10962	probable protein MET-10	0	92.72
g10963	related to DNA repair family protein	1.94976e-166	88.01
g10964	related to NUS1 Putative nuclear undecaprenyl pyrophosphate synthase	0	88.55
g10967	hypothetical protein AK830_g6607	0	74.04
g10982	glycoside hydrolase family 13	0	91.75
g10987	hypothetical protein FAVG1_04090	6.3593e-162	75.28
g11012	hypothetical protein FOXB_05868	1.98729e-86	72.1
g11017	putative sterol glucosyltransferase	0	75.9
g11030	acetyl-CoA synthetase-like protein	0	70.66
g11036	glycosyltransferase family 32	0	81.42
g11037	hypothetical protein AK830_g2459	0	78.82
g11050	S-adenosyl-L-methionine-dependent methyltransferase	1.2979e-41	66.41
g11071	probable Protein trm-112	2.97344e-81	95.43
g11076	hypothetical protein AK830_g5593	0	85.98
g11083	Phosphoglucomutase	0	95.79
g11091	methyltransferase domain-containing protein	9.39763e-141	75.46
g11098	hypothetical protein CEP53_015001	0	78.51
g11153	sterigmatocystin 8-O-methyltransferase	0	75.15
g11156	hypothetical protein AK830_g6699	2.10094e-80	63.59
g11174	acetyltransferase, gnat family	1.83535e-91	65.39
g11181	glycosyltransferase family 1 protein	1.63329e-136	77.12
g11209	mannan polymerase II complex MNN10 subunit	0	86.24
g11219	Histone acetyltransferase type B subunit 2	0	89.39
g11228	phosphatidylserine synthase	0	86.56
g11249	Cytoplasmic tRNA 2-thiolation protein 1	0	93.9
g11251	protein mst2	0	79.5
g11253	trna a64-2 -o-ribosylphosphate transferase	0	78.31
g11263	undecaprenyl diphosphate synthase	0	72.08
g11282	Glycylpeptide N-tetradecanoyltransferase	0	87.01
g11284	related to oligosaccharyltransferase delta subunit (ribophorin II)	2.30284e-157	82.2
g11285	arylamine N-acetyltransferase 2	0	88.1
g11286	related to glutaminyl-peptide cyclotransferase	0	81.34
g11288	sn-1,2-diacylglycerol cholinephosphotransferase	0	89.69
g11292	glycosyltransferase family 1 protein	0	67.94
g11301	N-lysine methyltransferase SEE1	1.73467e-124	78.12
g11317	Aminoglycoside phosphotransferase	2.96975e-71	48.59
g11360	glutathione S-transferase	0	88.5
g11366	3-octaprenyl-4-hydroxybenzoate carboxy-lyase UbiX	9.71679e-113	92.08
g11393	Palmitoyltransferase PFA4	0	83.12
g11400	multisynthetase complex auxiliary component p43	0	84.95
g11404	putative glutamine amidotransferase-like protein C13C5.04	4.59426e-129	81.55
g11410	Dolichyl-phosphate-mannosyl transferase	9.67238e-53	96.2
g11413	probable xanthine phosphoribosyl transferase	2.409e-124	86
g11445	molybdenum cofactor biosynthesis protein Gephyrin	0	89.76
g11468	hypothetical protein NECHADRAFT_67189	7.69299e-157	75.1
g11470	hypothetical protein AK830_g5620	5.08961e-162	82.37
g11480	Putative maltose O-acetyltransferase	0	90.37
g11553	related to cytochrom P450	4.7214e-120	78.79
g11560	O-methyltransferase asqN	0	74.09
g11579	37s ribosomal protein rsm22	0	81.01
g11591	hypothetical protein AK830_g4230	2.25116e-95	55.85
g11596	4-hydroxybenzoate polyprenyltransferase, mitochondrial	1.06657e-90	75.19
g11615	Chitobiosyldiphosphodolichol beta-mannosyltransferase	0	81.47
g11616	ubiquitin-conjugating enzyme E2	3.26714e-117	95.68
g11641	trichothecene 3-O-acetyltransferase	0	61.84
g11642	polyketide synthase, putative	0	65.44
g11644	UDP-N-acetylglucosamine--dolichyl-phosphate N-acetylglucosaminephosphotransferase	0	93.49
g11659	histidine protein methyltransferase 1	0	86.54
g11679	putative acetyltransferase protein	2.74065e-78	79.36
g11687	puromycin n-acetyltransferase	2.28628e-38	59.35
g11692	probable Rab geranylgeranyl transferase type II beta subunit	0	90.62
g11714	Protein-lysine N-methyltransferase EFM6	1.55385e-128	86.57
g11739	Serine/threonine-protein kinase rio1	5.77564e-33	86.7
g11759	hypothetical protein AK830_g10973	8.8755e-141	80.22
g11782	Homoserine O-acetyltransferase	0	84.21
g11785	cytochrome P450	0	72.31
g11796	Mitochondrial transcription factor 1	0	73.24
g11803	Trichothecene 8-O-acetyltransferase	4.32339e-174	63.78
g11838	trans-aconitate 2-methyltransferase	6.28444e-115	74.6
g11845	putative N-acetyltransferase	4.62027e-93	82.82
g11852	hypothetical protein AK830_g12560	0	78.53
g11869	nedd8-conjugating enzyme ubc12	1.47915e-120	94.16
g11897	predicted protein	0	91.37
g11942	oligosaccharyl transferase subunit	1.68538e-85	84.01
g11944	tgs1 uanosine synthase	9.27083e-161	90.12
g11945	hypothetical protein CEP54_000787	0	94.9
g11964	S-adenosyl-L-methionine-dependent methyltransferase	1.01287e-139	71.79
g11989	GDP-Man:Man(3)GlcNAc(2)-PP-Dol alpha-1,2-mannosyltransferase	0	88.3
g11990	Gamma-glutamyltranspeptidase 1	0	73.65
g11991	tRNA (uracil(54)-C(5))-methyltransferase	0	87.39
g12002	3-ketoacyl-CoA thiolase, peroxisomal	0	91.45
g12018	predicted protein	8.28936e-160	87.89
g12075	glycosyl transferase family 2	0	74.77
g12109	Alpha-1,6-mannosyltransferase Och1	1.27429e-131	72.36
g12131	hypothetical protein K432DRAFT_340410, partial	0	63.72
g12144	putative cardiolipin synthase	5.09208e-130	81.29
g12182	ubiquitin-conjugating enzyme	3.21772e-105	99.86
g12201	hypothetical protein FVEG_16586	4.45132e-62	60.7
g12202	family regulatory	4.38436e-100	66.94
g12233	E3 ubiquitin-protein ligase dbl4	0	89.6
g12246	Histone-lysine N-methyltransferase, H3 lysine-36 specific	0	86.64
g12273	ubiquitin-conjugating enzyme E2 2	3.57884e-109	100
g12274	acetyl-coa c-acetyltransferase	0	94.86
g12275	related to CSN12-signalosome component	0	93.54
g12285	DNA mismatch repair protein msh-2	0	96.1
g12286	DNA mismatch repair protein msh-2	2.91171e-66	63.64
g12289	predicted protein	0	80.62
g12294	N-alpha-acetyltransferase 16, NatA auxiliary subunit	0	89.8
g12298	Histone-lysine N-methyltransferase, H3 lysine-9 specific dim-5	0	74.14
g12320	probable glutamate N-acetyltransferase precursor	0	95.4
g12327	predicted protein	6.54527e-149	96.62
g12344	putative galactinol-sucrose galactosyltransferase 6	0	72.84
g12347	hypothetical protein AK830_g7964	5.53966e-130	83.45
g12382	hypothetical protein AK830_g4545	0	77.89
g12401	histone demethylase jarid1	0	88.93
g12405	DNA-directed RNA polymerase III largest subunit	1.05893e-21	44.64
g12414	elongator complex protein 3	0	97.28
g12416	dehyrdogenase/reductase domain-containing protein	8.53631e-154	75.95
g12440	Protein arginine N-methyltransferase 2	0	87.38
g12513	COMPASS component SDC1	1.90316e-68	81.13
g12519	erf1 methyltransferase catalytic subunit mtq2	2.72166e-154	90.06
g12531	related to pisatin demethylase cytochrome P450	0	79.06
g12534	related to methyltransferase	1.03776e-63	59.03
g12540	toxA protein	1.82059e-96	67.32
g12608	Sterol 3-beta-glucosyltransferase	0	85.6
g12636	Molybdenum cofactor sulfurase	0	82.31
g12649	related to chitin synthase class IV	0	79.5
g12659	Small integral membrane protein	8.72397e-62	91.76
g12744	Hyaluronan synthase 3	0	76.99
g12745	glycosyltransferase family 31 protein	0	75.02
g12799	Dol-P-Man:Man(7)GlcNAc(2)-PP-Dol alpha-1,6-mannosyltransferase	0	80.68
g12809	mRNA-capping enzyme subunit alpha	0	89.78
g12818	3-methyl-2-oxobutanoate hydroxymethyltransferase	0	89.76
g12819	ubiquitin-conjugating enzyme h	1.05156e-117	90.39
g12830	Palmitoyltransferase SWF1	0	83.5
g12832	putative hydrolases or acyltransferase	0	80.48
g12840	protein-S-isoprenylcysteine O-methyltransferase	2.63266e-108	75.09
g12851	Actin	0	95.32
g12861	glutathione S-transferase	1.01033e-121	84.61
g12870	aspartyl-tRNA(Asn)/glutamyl-tRNA (Gln) amidotransferase subunit B	0	89.4
g12882	aromatic amino acid aminotransferase	2.05329e-169	66.76
g12920	thioredoxin-like protein	3.8531e-144	73.59
g12948	N-acetylglucosaminyl-phosphatidylinositol biosynthetic protein gpi1	0	83.99
g12989	probable chitin synthase	0	91.93
g12990	Chitin synthase 6	0	90.24
g12993	related to D.melanogaster heat shock protein 67B2	2.59798e-64	69.91
g13034	acyl-CoA-dependent ceramide synthase	0	82.95
g13070	phosphatidylinositol glycan, class C	0	86.88
g13074	Ubiquitin-conjugating enzyme E2 35	1.13221e-97	97.35
g13111	related to GNAT family acetyltransferase	3.35528e-121	79.22
g13132	23S rRNA (-N6)-methyltransferase	0	73.83
g13139	methionyl-tRNA formyltransferase	9.45821e-99	72.08
g13140	probable DUF431 domain protein	6.27393e-134	93.72
g13156	polyketide synthase	3.99639e-18	52.43
g13157	polyketide synthase	6.57345e-62	51.13
g13158	hypothetical protein CFIO01_04919	0	80.56
g13162	polyketide synthase 3	0	72.32
g13188	Ubiquitin-conjugating enzyme	5.30917e-138	86.99
g13199	putative aspartate transaminase	0	66.19
g13203	alpha-1,3-mannosyltransferase CMT1	2.82515e-174	77.4
g13253	glutathione S-transferase domain-containing protein	4.97054e-139	92.62
g13271	related to CHIP protein (carboxyl terminus of Hsc70-interacting protein)	8.84998e-154	87.24
g13275	Dol-P-Glc:Glc(2)Man(9)GlcNAc(2)-PP-Dol alpha-1,2-glucosyltransferase	0	77.19
g13276	alpha- glucosyltransferase alg-10	3.21482e-46	85.91
g13279	methyltransferase type 11	4.40957e-39	61.65
g13288	methyltransferase domain-containing protein	0	73.61
g13297	aspartate aminotransferase	0	88.91
g13307	Multisite-specific tRNA:(cytosine-C(5))-methyltransferase	0	87.73
g13314	probable nucleolar protein	0	85.29
g13341	related to methyltransferase	2.17966e-169	91.29
g13353	gnat n-acetyltransferase	3.58619e-91	71.6
g13367	Sterol 3-beta-glucosyltransferase UGT80B1	0	79.57
g13396	Rossmann-fold NAD(P)(+)-binding protein	0	62.2
g13397	OST3/OST6 family protein	0	89.88
g13400	probable glycine hydroxymethyltransferase	0	94.8
g13440	putative serine hydroxymethyltransferase, mitochondrial	0	92.14
g13442	related to P.aeruginosa anthranilate synthase component II	1.74791e-131	81.88
g13448	hypothetical protein AK830_g6871	2.4187e-115	74.96
g13485	Geranylgeranyl pyrophosphate synthase	0	87.97
g13521	glycosyltransferase family 2 protein	0	71.28
g13550	putative squalene synthase	0	90.07
g13553	GPI mannosyltransferase 1	0	88.17
g13557	AraC family transcriptional regulator	6.68762e-98	76.16
g13574	hypothetical protein AK830_g10949	0	81.15
g13588	dolichyl-phosphate beta-glucosyltransferase	0	90.87
g13598	hypothetical protein AK830_g2216	9.37917e-167	78.72
g13603	Histone-lysine N-methyltransferase SET9	0	78.57
g13609	Putative FAD synthetase	6.1911e-141	75.32
g13621	N-alpha-acetyltransferase 35, NatC auxiliary subunit	0	87.08
g13677	o-acetylhomoserine o-acetylserine sulfhydrylase	0	89.39
g13679	Homoserine O-acetyltransferase	0	79.8
g13714	related to pisatin demethylase cytochrome P450	0	79.8
g13719	rRNA 2'-O-methyltransferase fibrillarin	3.75197e-177	98.42
g13725	related to NNT1 Putative nicotinamide N-methyltransferase, has a role in rDNA silencing and in lifespan determination	1.90069e-154	81.03
g13732	probable candidate tumor suppressor DPH2L1	0	92.81
g13733	dihydropyrimidine dehydrogenase	2.37843e-80	64.58
g13736	E3 ubiquitin-protein ligase HUWE1	0	87.11
g13780	hypothetical protein AK830_g1469	0	76.2
g13781	dna (cytosine-5-)-methyltransferase	0	73.07
g13796	ring finger domain-containing	0	65.07
g13801	Putative Acetyltransferase	2.15073e-117	72.71
g13826	related to tRNA 2`-phosphotransferase	6.80242e-135	84.69
g13842	CDP-diacylglycerol--serine O-phosphatidyltransferase	1.38066e-141	84.67
g13845	related to pyridine nucleotide-disulfide oxidoreductase	1.64908e-139	63.32
g13879	glutamine amidotransferase	0	88.8
g13898	predicted protein	0	79.55
g13906	O-methyltransferase, putative	1.94836e-136	60.75
g13907	related to mannosyltransferase	0	87.48
g13941	hypothetical protein BFJ72_g11703	6.42164e-24	59.06
g13955	related to transcription adaptor ADA2	0	90
g13956	probable galactose-1-phosphate uridylyltransferase	0	94.14
g13969	Ceramide glucosyltransferase	0	76.18
g13979	UbiA prenyltransferase	3.04738e-128	73.51
g13984	gnat family	9.26397e-101	71.08
g14005	glutathione s-transferase	6.2372e-71	92.46
g14013	N-acetyltransferase 5	1.5683e-128	94.16
g14021	CoA-transferase family III	0	84.77
g14027	related to TRM12 tRNA methyltransferase, required for the formation of the hypermodified nucleoside wybutosine in the phenylalanine-accepting tRNA	0	79.72
g14042	protein AF-9	1.51629e-169	87.11
g14075	alcohol acetyltransferase	0	77.57
g14076	transferase family protein	0	83.09
g14110	Bifunctional purine biosynthesis protein ADE17	0	97.31
